# Supplementary material for: 5-[(3,5-Dichloro­anilino)meth­yl]-N-(3,5-dichloro­phen­yl)-6-methyl-2-phenyl­pyrimidin-4-amine
Source: Acta Crystallogr Sect E Struct Rep Online. 2012 Nov 24;68(Pt 12):o3412. doi: 10.1107/S160053681204665X (PMC3588999; doi:10.1107/S160053681204665X)
Supplement: Supplementary file 1 [file e-68-o3412-sup1.cif]

##############################################################################
#                                                                            #
# This CIF contains the data in a paper accepted for publication in          #
# Acta Crystallographica Section E. It conforms to the requirements of       #
# Notes for Authors for Acta Crystallographica Section E, and has been       #
# peer reviewed under the auspices of the IUCr Commission on Journals.       #
#                                                                            #
# Full details of the Crystallographic Information File format               #
# are given in the paper "The Crystallographic Information File (CIF):       #
# a New Standard Archive File for Crystallography" by S. R. Hall, F. H.      #
# Allen and I. D. Brown [Acta Cryst. (1991), A47, 655-685].                  #
#                                                                            #
# The current version of the core CIF dictionary is obtainable from          #
# ftp://ftp.iucr.org/pub/cif_core.dic.                                       #
#                                                                            #
# Software is freely available for graphical display of the structure(s)     #
# in this CIF. For information consult the CIF software page                 #
# http://www.iucr.org/resources/cif/software.                                #
#                                                                            #
# This file may be used for bona fide research purposes within the           #
# scientific community so long as proper attribution is given to the journal # 
# article from which it was obtained.                                        #
#                                                                            #
##############################################################################
data_I
_audit_creation_method     SHELXL-97
_chemical_name_systematic
;
5-[(3,5-Dichloroanilino)methyl]-<i>N</i>-(3,5-dichlorophenyl)-6-methyl-2-
phenylpyrimidin-4-amine
;
_chemical_name_common
;
;
_chemical_formula_moiety     'C24 H18 Cl4 N4'
_chemical_formula_sum     'C24 H18 Cl4 N4'
_chemical_formula_iupac     'C24 H18 Cl4 N4'
_chemical_formula_weight     504.22
_chemical_melting_point     ?
_symmetry_cell_setting     triclinic
_symmetry_space_group_name_H-M     'P -1'
_symmetry_space_group_name_Hall     '-P 1'
loop_
    _symmetry_equiv_pos_as_xyz
    'x, y, z'
    '-x, -y, -z'
_cell_length_a     8.267(3)
_cell_length_b     11.271(4)
_cell_length_c     12.788(4)
_cell_angle_alpha     76.53(5)
_cell_angle_beta     78.95(5)
_cell_angle_gamma     81.42(5)
_cell_volume     1130.4(7)
_cell_formula_units_Z     2
_cell_measurement_reflns_used     12129
_cell_measurement_theta_min     4.28
_cell_measurement_theta_max     32.56
_cell_measurement_temperature     85(2)
_exptl_crystal_description     'plate'
_exptl_crystal_colour     'yellow'
_exptl_crystal_size_max     0.23
_exptl_crystal_size_mid     0.14
_exptl_crystal_size_min     0.08
_exptl_crystal_density_diffrn     1.481
_exptl_crystal_density_meas     ?
_exptl_crystal_density_method     'not measured'
_exptl_crystal_F_000     516
_exptl_absorpt_coefficient_mu     0.544
_exptl_absorpt_correction_type     none
_exptl_absorpt_process_details     ?
_exptl_absorpt_correction_T_min     ?
_exptl_absorpt_correction_T_max     ?
_exptl_special_details     ?
_diffrn_ambient_temperature     85(2)
_diffrn_radiation_type     MoK\a
_diffrn_radiation_wavelength     0.71073
_diffrn_radiation_source     'normal-focus sealed tube'
_diffrn_radiation_monochromator     graphite
_diffrn_measurement_device_type     'Oxford Xcalibur PX with Onyx CCD'
_diffrn_measurement_method     '\f and \w'
_diffrn_detector_area_resol_mean     ?
_diffrn_reflns_number     19215
_diffrn_reflns_av_R_equivalents     0.0413
_diffrn_reflns_av_sigmaI/netI     0.0703
_diffrn_reflns_theta_min     4.28
_diffrn_reflns_theta_max     32.56
_diffrn_reflns_theta_full     25.00
_diffrn_measured_fraction_theta_max     0.977
_diffrn_measured_fraction_theta_full     0.994
_diffrn_reflns_limit_h_min     -12
_diffrn_reflns_limit_h_max     12
_diffrn_reflns_limit_k_min     -17
_diffrn_reflns_limit_k_max     14
_diffrn_reflns_limit_l_min     -19
_diffrn_reflns_limit_l_max     19
_diffrn_standards_number     ?
_diffrn_standards_interval_count     ?
_diffrn_standards_interval_time     ?
_diffrn_standards_decay_%     ?
_refine_special_details
;
Refinement of <i>F</i>^2^ against ALL reflections. The weighted <i>R</i>-factor
<i>wR</i> and goodness of fit <i>S</i> are based on <i>F</i>^2^, conventional
<i>R</i>-factors <i>R</i> are based on <i>F</i>, with <i>F</i> set to zero for
negative <i>F</i>^2^. The threshold expression of <i>F</i>^2^ >
\s(<i>F</i>^2^) is used only for calculating <i>R</i>-factors(gt) <i>etc</i>.
and is not relevant to the choice of reflections for refinement.
<i>R</i>-factors based on <i>F</i>^2^ are statistically about twice as large
as those based on <i>F</i>, and <i>R</i>- factors based on ALL data will be
even larger.
;
_reflns_number_total     8041
_reflns_number_gt     5082
_reflns_threshold_expression     I>2sigma(I)
_refine_ls_structure_factor_coef     Fsqd
_refine_ls_matrix_type     full
_refine_ls_R_factor_all     0.0807
_refine_ls_R_factor_gt     0.0441
_refine_ls_wR_factor_gt     0.0934
_refine_ls_wR_factor_ref     0.0996
_refine_ls_goodness_of_fit_ref     1.029
_refine_ls_restrained_S_all     1.029
_refine_ls_number_reflns     8041
_refine_ls_number_parameters     296
_refine_ls_number_restraints     0
_refine_ls_hydrogen_treatment     mixed
_refine_ls_weighting_scheme     calc
_refine_ls_weighting_details
         'calc w=1/[\s^2^(Fo^2^)+(0.0410P)^2^+0.0000P] where P=(Fo^2^+2Fc^2^)/3'
_atom_sites_solution_hydrogens     geom
_atom_sites_solution_primary     direct
_atom_sites_solution_secondary     difmap
_refine_ls_shift/su_max     0.001
_refine_ls_shift/su_mean     0.000
_refine_diff_density_max     0.746
_refine_diff_density_min     -0.407
_refine_ls_extinction_method     none
_refine_ls_extinction_coef     ?
loop_
    _atom_type_symbol
    _atom_type_description
    _atom_type_scat_dispersion_real
    _atom_type_scat_dispersion_imag
    _atom_type_scat_source
    'C' 'C' 0.0033 0.0016
                         'International Tables Vol C Tables 4.2.6.8 and 6.1.1.4'
    'H' 'H' 0.0000 0.0000
                         'International Tables Vol C Tables 4.2.6.8 and 6.1.1.4'
    'N' 'N' 0.0061 0.0033
                         'International Tables Vol C Tables 4.2.6.8 and 6.1.1.4'
    'Cl' 'Cl' 0.1484 0.1585
                         'International Tables Vol C Tables 4.2.6.8 and 6.1.1.4'
_computing_data_collection     'CrysAlis CCD (Oxford Diffraction, 2007)'
_computing_cell_refinement     'CrysAlis CCD (Oxford Diffraction, 2007)'
_computing_data_reduction     'CrysAlis RED (Oxford Diffraction, 2007)'
_computing_structure_solution     'SHELXS97 (Sheldrick, 2008)'
_computing_structure_refinement     'SHELXL97 (Sheldrick, 2008)'
_computing_molecular_graphics     'XP in SHELXTL (Sheldrick, 2008)'
_computing_publication_material     'SHELXL97 (Sheldrick, 2008)'
loop_
    _atom_site_type_symbol
    _atom_site_label
    _atom_site_fract_x
    _atom_site_fract_y
    _atom_site_fract_z
    _atom_site_U_iso_or_equiv
    _atom_site_adp_type
    _atom_site_calc_flag
    _atom_site_refinement_flags
    _atom_site_occupancy
    _atom_site_symmetry_multiplicity
    _atom_site_disorder_assembly
    _atom_site_disorder_group
    N N1 0.26701(17) 0.40318(13) 0.58153(11) 0.0170(3) Uani d . 1 1 . .
    C C2 0.1469(2) 0.48670(15) 0.61481(13) 0.0155(3) Uani d . 1 1 . .
    C C21 0.0585(2) 0.45458(15) 0.72891(13) 0.0168(3) Uani d . 1 1 . .
    C C22 0.0633(2) 0.33165(16) 0.78508(14) 0.0198(3) Uani d . 1 1 . .
    H H22 0.1220 0.2687 0.7500 0.024 Uiso calc R 1 1 . .
    C C23 -0.0180(2) 0.30171(17) 0.89231(14) 0.0221(4) Uani d . 1 1 . .
    H H23 -0.0157 0.2183 0.9297 0.026 Uiso calc R 1 1 . .
    C C24 -0.1019(2) 0.39319(18) 0.94450(14) 0.0240(4) Uani d . 1 1 . .
    H H24 -0.1558 0.3725 1.0179 0.029 Uiso calc R 1 1 . .
    C C25 -0.1074(2) 0.51528(17) 0.88948(14) 0.0225(4) Uani d . 1 1 . .
    H H25 -0.1648 0.5779 0.9254 0.027 Uiso calc R 1 1 . .
    C C26 -0.0289(2) 0.54593(16) 0.78179(13) 0.0196(3) Uani d . 1 1 . .
    H H26 -0.0347 0.6293 0.7441 0.024 Uiso calc R 1 1 . .
    N N3 0.09912(17) 0.59756(13) 0.55551(11) 0.0165(3) Uani d . 1 1 . .
    C C4 0.1808(2) 0.62576(15) 0.45336(13) 0.0163(3) Uani d . 1 1 . .
    N N4 0.14556(18) 0.73910(13) 0.38923(12) 0.0194(3) Uani d . 1 1 . .
    H H4 0.215(3) 0.7569(17) 0.3309(16) 0.023 Uiso d . 1 1 . .
    C C41 0.0217(2) 0.83536(15) 0.40395(13) 0.0178(3) Uani d . 1 1 . .
    C C42 0.0187(2) 0.93460(15) 0.31393(14) 0.0192(3) Uani d . 1 1 . .
    H H42 0.0956 0.9318 0.2488 0.023 Uiso calc R 1 1 . .
    Cl Cl43 -0.09392(6) 1.15946(4) 0.20955(4) 0.03017(12) Uani d . 1 1 . .
    C C43 -0.0962(2) 1.03605(16) 0.32040(14) 0.0213(4) Uani d . 1 1 . .
    C C44 -0.2132(2) 1.04310(16) 0.41377(15) 0.0223(4) Uani d . 1 1 . .
    H H44 -0.2922 1.1130 0.4176 0.027 Uiso calc R 1 1 . .
    Cl Cl45 -0.35266(6) 0.95034(4) 0.61925(4) 0.02676(11) Uani d . 1 1 . .
    C C45 -0.2088(2) 0.94317(16) 0.50077(14) 0.0206(4) Uani d . 1 1 . .
    C C46 -0.0948(2) 0.83949(16) 0.49892(14) 0.0200(3) Uani d . 1 1 . .
    H H46 -0.0956 0.7731 0.5604 0.024 Uiso calc R 1 1 . .
    C C5 0.3055(2) 0.54229(15) 0.40746(13) 0.0162(3) Uani d . 1 1 . .
    C C57 0.3832(2) 0.57235(15) 0.28867(13) 0.0179(3) Uani d . 1 1 . .
    H H571 0.4663 0.5036 0.2719 0.021 Uiso calc R 1 1 . .
    H H572 0.2965 0.5818 0.2427 0.021 Uiso calc R 1 1 . .
    N N5 0.46367(19) 0.68541(14) 0.26224(11) 0.0183(3) Uani d . 1 1 . .
    H H5 0.528(3) 0.6832(18) 0.3034(16) 0.022 Uiso d . 1 1 . .
    C C51 0.5219(2) 0.73560(15) 0.15245(13) 0.0164(3) Uani d . 1 1 . .
    C C52 0.4940(2) 0.68769(15) 0.06663(13) 0.0175(3) Uani d . 1 1 . .
    H H52 0.4382 0.6164 0.0808 0.021 Uiso calc R 1 1 . .
    Cl Cl53 0.50653(6) 0.68927(4) -0.14584(3) 0.02527(10) Uani d . 1 1 . .
    C C53 0.5497(2) 0.74650(16) -0.03970(13) 0.0184(3) Uani d . 1 1 . .
    C C54 0.6378(2) 0.84794(16) -0.06569(13) 0.0197(3) Uani d . 1 1 . .
    H H54 0.6773 0.8851 -0.1390 0.024 Uiso calc R 1 1 . .
    Cl Cl55 0.77628(5) 1.01867(4) -0.00557(4) 0.02456(10) Uani d . 1 1 . .
    C C55 0.6651(2) 0.89215(15) 0.02165(14) 0.0184(3) Uani d . 1 1 . .
    C C56 0.6071(2) 0.84064(15) 0.12903(13) 0.0182(3) Uani d . 1 1 . .
    H H56 0.6244 0.8755 0.1863 0.022 Uiso calc R 1 1 . .
    C C6 0.3436(2) 0.43092(15) 0.47665(13) 0.0165(3) Uani d . 1 1 . .
    C C61 0.4707(2) 0.33156(16) 0.44054(14) 0.0209(3) Uani d . 1 1 . .
    H H611 0.4296 0.2973 0.3881 0.031 Uiso calc R 1 1 . .
    H H612 0.4904 0.2665 0.5039 0.031 Uiso calc R 1 1 . .
    H H613 0.5745 0.3663 0.4061 0.031 Uiso calc R 1 1 . .
loop_
    _atom_site_aniso_label
    _atom_site_aniso_U_11
    _atom_site_aniso_U_22
    _atom_site_aniso_U_33
    _atom_site_aniso_U_12
    _atom_site_aniso_U_13
    _atom_site_aniso_U_23
    N1 0.0158(7) 0.0178(7) 0.0174(7) -0.0026(6) -0.0028(5) -0.0029(5)
    C2 0.0135(7) 0.0169(8) 0.0161(7) -0.0038(6) -0.0020(6) -0.0024(6)
    C21 0.0139(7) 0.0201(8) 0.0159(7) -0.0034(6) -0.0027(6) -0.0016(6)
    C22 0.0166(8) 0.0209(9) 0.0209(8) -0.0029(7) -0.0032(6) -0.0017(7)
    C23 0.0180(8) 0.0247(9) 0.0207(8) -0.0058(7) -0.0045(7) 0.0041(7)
    C24 0.0185(8) 0.0361(11) 0.0149(8) -0.0052(8) -0.0015(6) 0.0000(7)
    C25 0.0184(8) 0.0294(10) 0.0189(8) -0.0003(7) -0.0014(6) -0.0063(7)
    C26 0.0197(8) 0.0203(9) 0.0183(8) -0.0021(7) -0.0029(6) -0.0031(6)
    N3 0.0139(6) 0.0170(7) 0.0172(6) -0.0017(6) -0.0023(5) -0.0012(5)
    C4 0.0147(7) 0.0165(8) 0.0170(7) -0.0032(6) -0.0036(6) -0.0002(6)
    N4 0.0181(7) 0.0200(7) 0.0157(7) 0.0001(6) 0.0008(5) 0.0007(6)
    C41 0.0156(8) 0.0184(8) 0.0194(8) -0.0025(7) -0.0029(6) -0.0035(6)
    C42 0.0210(8) 0.0173(8) 0.0188(8) -0.0031(7) -0.0029(6) -0.0024(6)
    Cl43 0.0383(3) 0.0190(2) 0.0286(2) 0.0018(2) -0.00697(19) 0.00210(17)
    C43 0.0238(9) 0.0152(8) 0.0251(9) -0.0019(7) -0.0083(7) -0.0013(7)
    C44 0.0196(8) 0.0182(9) 0.0295(9) -0.0001(7) -0.0060(7) -0.0057(7)
    Cl45 0.0206(2) 0.0292(2) 0.0291(2) -0.00330(18) 0.00381(17) -0.00958(18)
    C45 0.0165(8) 0.0229(9) 0.0230(8) -0.0040(7) -0.0004(6) -0.0073(7)
    C46 0.0183(8) 0.0193(8) 0.0209(8) -0.0034(7) -0.0027(6) -0.0009(6)
    C5 0.0147(7) 0.0186(8) 0.0148(7) -0.0053(7) -0.0002(6) -0.0024(6)
    C57 0.0184(8) 0.0189(8) 0.0160(8) -0.0042(7) -0.0005(6) -0.0037(6)
    N5 0.0184(7) 0.0220(7) 0.0141(7) -0.0063(6) -0.0025(5) -0.0005(5)
    C51 0.0131(7) 0.0168(8) 0.0163(7) 0.0002(6) 0.0007(6) -0.0012(6)
    C52 0.0154(8) 0.0170(8) 0.0190(8) -0.0021(6) -0.0013(6) -0.0028(6)
    Cl53 0.0286(2) 0.0314(2) 0.01672(19) -0.00648(19) -0.00104(16) -0.00705(17)
    C53 0.0177(8) 0.0198(8) 0.0170(8) 0.0003(7) -0.0022(6) -0.0042(6)
    C54 0.0166(8) 0.0220(9) 0.0161(8) -0.0003(7) 0.0017(6) 0.0001(6)
    Cl55 0.0211(2) 0.0214(2) 0.0291(2) -0.00812(17) 0.00107(17) -0.00176(17)
    C55 0.0131(7) 0.0160(8) 0.0238(8) -0.0027(6) 0.0005(6) -0.0016(6)
    C56 0.0162(8) 0.0181(8) 0.0197(8) -0.0010(7) -0.0023(6) -0.0037(6)
    C6 0.0147(7) 0.0185(8) 0.0177(8) -0.0032(6) -0.0032(6) -0.0053(6)
    C61 0.0220(9) 0.0211(9) 0.0185(8) -0.0016(7) -0.0024(7) -0.0034(7)
_geom_special_details
;
All e.s.d.'s (except the e.s.d. in the dihedral angle between two l.s. planes)
are estimated using the full covariance matrix. The cell e.s.d.'s are taken
into account individually in the estimation of e.s.d.'s in distances, angles
and torsion angles; correlations between e.s.d.'s in cell parameters are only
used when they are defined by crystal symmetry. An approximate (isotropic)
treatment of cell e.s.d.'s is used for estimating e.s.d.'s involving l.s.
planes.
;
loop_
    _geom_bond_atom_site_label_1
    _geom_bond_atom_site_label_2
    _geom_bond_site_symmetry_2
    _geom_bond_distance
    _geom_bond_publ_flag
    N1 C2 . 1.341(2) ?
    N1 C6 . 1.355(2) ?
    C2 N3 . 1.348(2) ?
    C2 C21 . 1.490(2) ?
    C21 C26 . 1.398(2) ?
    C21 C22 . 1.403(2) ?
    C22 C23 . 1.394(2) ?
    C22 H22 . 0.9500 ?
    C23 C24 . 1.386(3) ?
    C23 H23 . 0.9500 ?
    C24 C25 . 1.390(3) ?
    C24 H24 . 0.9500 ?
    C25 C26 . 1.393(2) ?
    C25 H25 . 0.9500 ?
    C26 H26 . 0.9500 ?
    N3 C4 . 1.340(2) ?
    C4 N4 . 1.372(2) ?
    C4 C5 . 1.425(2) ?
    N4 C41 . 1.397(2) ?
    N4 H4 . 0.85(2) ?
    C41 C46 . 1.403(2) ?
    C41 C42 . 1.407(2) ?
    C42 C43 . 1.381(3) ?
    C42 H42 . 0.9500 ?
    Cl43 C43 . 1.739(2) ?
    C43 C44 . 1.395(3) ?
    C44 C45 . 1.388(3) ?
    C44 H44 . 0.9500 ?
    Cl45 C45 . 1.748(2) ?
    C45 C46 . 1.389(3) ?
    C46 H46 . 0.9500 ?
    C5 C6 . 1.389(2) ?
    C5 C57 . 1.512(2) ?
    C57 N5 . 1.465(2) ?
    C57 H571 . 0.9900 ?
    C57 H572 . 0.9900 ?
    N5 C51 . 1.405(2) ?
    N5 H5 . 0.81(2) ?
    C51 C52 . 1.400(2) ?
    C51 C56 . 1.411(2) ?
    C52 C53 . 1.390(2) ?
    C52 H52 . 0.9500 ?
    Cl53 C53 . 1.7457(18) ?
    C53 C54 . 1.388(2) ?
    C54 C55 . 1.391(2) ?
    C54 H54 . 0.9500 ?
    Cl55 C55 . 1.7428(19) ?
    C55 C56 . 1.383(2) ?
    C56 H56 . 0.9500 ?
    C6 C61 . 1.508(2) ?
    C61 H611 . 0.9800 ?
    C61 H612 . 0.9800 ?
    C61 H613 . 0.9800 ?
loop_
    _geom_angle_atom_site_label_1
    _geom_angle_atom_site_label_2
    _geom_angle_atom_site_label_3
    _geom_angle_site_symmetry_1
    _geom_angle_site_symmetry_3
    _geom_angle
    _geom_angle_publ_flag
    C2 N1 C6 . . 116.77(15) ?
    N1 C2 N3 . . 126.46(14) ?
    N1 C2 C21 . . 116.89(15) ?
    N3 C2 C21 . . 116.64(15) ?
    C26 C21 C22 . . 119.13(15) ?
    C26 C21 C2 . . 120.75(15) ?
    C22 C21 C2 . . 120.12(16) ?
    C23 C22 C21 . . 120.12(17) ?
    C23 C22 H22 . . 119.9 ?
    C21 C22 H22 . . 119.9 ?
    C24 C23 C22 . . 120.26(17) ?
    C24 C23 H23 . . 119.9 ?
    C22 C23 H23 . . 119.9 ?
    C23 C24 C25 . . 120.02(16) ?
    C23 C24 H24 . . 120.0 ?
    C25 C24 H24 . . 120.0 ?
    C24 C25 C26 . . 120.14(17) ?
    C24 C25 H25 . . 119.9 ?
    C26 C25 H25 . . 119.9 ?
    C25 C26 C21 . . 120.32(17) ?
    C25 C26 H26 . . 119.8 ?
    C21 C26 H26 . . 119.8 ?
    C4 N3 C2 . . 116.02(15) ?
    N3 C4 N4 . . 119.79(16) ?
    N3 C4 C5 . . 122.54(15) ?
    N4 C4 C5 . . 117.68(15) ?
    C4 N4 C41 . . 132.19(15) ?
    C4 N4 H4 . . 114.8(13) ?
    C41 N4 H4 . . 112.9(13) ?
    N4 C41 C46 . . 125.49(16) ?
    N4 C41 C42 . . 115.01(15) ?
    C46 C41 C42 . . 119.50(17) ?
    C43 C42 C41 . . 119.91(16) ?
    C43 C42 H42 . . 120.0 ?
    C41 C42 H42 . . 120.0 ?
    C42 C43 C44 . . 121.94(17) ?
    C42 C43 Cl43 . . 119.13(14) ?
    C44 C43 Cl43 . . 118.93(14) ?
    C45 C44 C43 . . 116.89(17) ?
    C45 C44 H44 . . 121.6 ?
    C43 C44 H44 . . 121.6 ?
    C44 C45 C46 . . 123.47(17) ?
    C44 C45 Cl45 . . 117.81(15) ?
    C46 C45 Cl45 . . 118.71(14) ?
    C45 C46 C41 . . 118.27(16) ?
    C45 C46 H46 . . 120.9 ?
    C41 C46 H46 . . 120.9 ?
    C6 C5 C4 . . 115.95(14) ?
    C6 C5 C57 . . 122.90(15) ?
    C4 C5 C57 . . 121.06(15) ?
    N5 C57 C5 . . 111.59(14) ?
    N5 C57 H571 . . 109.3 ?
    C5 C57 H571 . . 109.3 ?
    N5 C57 H572 . . 109.3 ?
    C5 C57 H572 . . 109.3 ?
    H571 C57 H572 . . 108.0 ?
    C51 N5 C57 . . 118.79(14) ?
    C51 N5 H5 . . 114.4(14) ?
    C57 N5 H5 . . 111.4(14) ?
    C52 C51 N5 . . 122.57(15) ?
    C52 C51 C56 . . 119.43(15) ?
    N5 C51 C56 . . 117.97(15) ?
    C53 C52 C51 . . 118.68(15) ?
    C53 C52 H52 . . 120.7 ?
    C51 C52 H52 . . 120.7 ?
    C54 C53 C52 . . 123.42(16) ?
    C54 C53 Cl53 . . 118.48(13) ?
    C52 C53 Cl53 . . 118.10(13) ?
    C53 C54 C55 . . 116.30(15) ?
    C53 C54 H54 . . 121.8 ?
    C55 C54 H54 . . 121.8 ?
    C56 C55 C54 . . 122.95(16) ?
    C56 C55 Cl55 . . 118.53(14) ?
    C54 C55 Cl55 . . 118.52(13) ?
    C55 C56 C51 . . 119.14(16) ?
    C55 C56 H56 . . 120.4 ?
    C51 C56 H56 . . 120.4 ?
    N1 C6 C5 . . 122.14(16) ?
    N1 C6 C61 . . 115.13(15) ?
    C5 C6 C61 . . 122.73(15) ?
    C6 C61 H611 . . 109.5 ?
    C6 C61 H612 . . 109.5 ?
    H611 C61 H612 . . 109.5 ?
    C6 C61 H613 . . 109.5 ?
    H611 C61 H613 . . 109.5 ?
    H612 C61 H613 . . 109.5 ?
loop_
    _geom_torsion_atom_site_label_1
    _geom_torsion_atom_site_label_2
    _geom_torsion_atom_site_label_3
    _geom_torsion_atom_site_label_4
    _geom_torsion_site_symmetry_1
    _geom_torsion_site_symmetry_2
    _geom_torsion_site_symmetry_3
    _geom_torsion_site_symmetry_4
    _geom_torsion
    _geom_torsion_publ_flag
    C6 N1 C2 N3 . . . . -2.8(2) ?
    C6 N1 C2 C21 . . . . 177.92(14) ?
    N1 C2 C21 C26 . . . . 159.86(15) ?
    N3 C2 C21 C26 . . . . -19.5(2) ?
    N1 C2 C21 C22 . . . . -19.6(2) ?
    N3 C2 C21 C22 . . . . 161.04(15) ?
    C26 C21 C22 C23 . . . . -0.2(2) ?
    C2 C21 C22 C23 . . . . 179.27(15) ?
    C21 C22 C23 C24 . . . . -0.9(3) ?
    C22 C23 C24 C25 . . . . 0.9(3) ?
    C23 C24 C25 C26 . . . . 0.1(3) ?
    C24 C25 C26 C21 . . . . -1.2(3) ?
    C22 C21 C26 C25 . . . . 1.2(3) ?
    C2 C21 C26 C25 . . . . -178.25(16) ?
    N1 C2 N3 C4 . . . . 0.1(2) ?
    C21 C2 N3 C4 . . . . 179.38(14) ?
    C2 N3 C4 N4 . . . . -176.81(14) ?
    C2 N3 C4 C5 . . . . 2.8(2) ?
    N3 C4 N4 C41 . . . . -8.2(3) ?
    C5 C4 N4 C41 . . . . 172.14(17) ?
    C4 N4 C41 C46 . . . . 5.3(3) ?
    C4 N4 C41 C42 . . . . -174.89(17) ?
    N4 C41 C42 C43 . . . . -178.50(16) ?
    C46 C41 C42 C43 . . . . 1.3(2) ?
    C41 C42 C43 C44 . . . . -1.1(3) ?
    C41 C42 C43 Cl43 . . . . 178.19(13) ?
    C42 C43 C44 C45 . . . . 0.2(3) ?
    Cl43 C43 C44 C45 . . . . -179.07(13) ?
    C43 C44 C45 C46 . . . . 0.5(3) ?
    C43 C44 C45 Cl45 . . . . 179.35(13) ?
    C44 C45 C46 C41 . . . . -0.3(3) ?
    Cl45 C45 C46 C41 . . . . -179.12(13) ?
    N4 C41 C46 C45 . . . . 179.14(16) ?
    C42 C41 C46 C45 . . . . -0.6(2) ?
    N3 C4 C5 C6 . . . . -2.8(2) ?
    N4 C4 C5 C6 . . . . 176.84(15) ?
    N3 C4 C5 C57 . . . . 173.95(15) ?
    N4 C4 C5 C57 . . . . -6.4(2) ?
    C6 C5 C57 N5 . . . . -124.24(17) ?
    C4 C5 C57 N5 . . . . 59.3(2) ?
    C5 C57 N5 C51 . . . . -171.30(14) ?
    C57 N5 C51 C52 . . . . 5.4(2) ?
    C57 N5 C51 C56 . . . . -176.58(15) ?
    N5 C51 C52 C53 . . . . 177.13(16) ?
    C56 C51 C52 C53 . . . . -0.8(2) ?
    C51 C52 C53 C54 . . . . 2.7(3) ?
    C51 C52 C53 Cl53 . . . . -177.45(13) ?
    C52 C53 C54 C55 . . . . -1.9(3) ?
    Cl53 C53 C54 C55 . . . . 178.27(13) ?
    C53 C54 C55 C56 . . . . -0.8(3) ?
    C53 C54 C55 Cl55 . . . . 179.54(13) ?
    C54 C55 C56 C51 . . . . 2.6(3) ?
    Cl55 C55 C56 C51 . . . . -177.80(13) ?
    C52 C51 C56 C55 . . . . -1.7(2) ?
    N5 C51 C56 C55 . . . . -179.73(15) ?
    C2 N1 C6 C5 . . . . 2.7(2) ?
    C2 N1 C6 C61 . . . . -176.51(14) ?
    C4 C5 C6 N1 . . . . -0.1(2) ?
    C57 C5 C6 N1 . . . . -176.77(15) ?
    C4 C5 C6 C61 . . . . 179.00(15) ?
    C57 C5 C6 C61 . . . . 2.3(2) ?
loop_
    _geom_hbond_atom_site_label_D
    _geom_hbond_atom_site_label_H
    _geom_hbond_atom_site_label_A
    _geom_hbond_site_symmetry_A
    _geom_hbond_distance_DH
    _geom_hbond_distance_HA
    _geom_hbond_distance_DA
    _geom_hbond_angle_DHA
    N4 H4 N5 . 0.85(2) 2.19(2) 2.875(3) 137.6(17)
    N5 H5 N1 2_666 0.81(2) 2.40(2) 3.171(3) 158.1(19)
    C57 H572 Cg1 2_566 0.99 2.65 3.62(2) 166
_iucr_refine_instructions_details
;
TITL ic50 in P-1
CELL 0.71073   8.267  11.271  12.788  76.53  78.95  81.42
ZERR    2.00   0.003   0.004   0.004   0.05   0.05   0.05
SFAC C H N   CL
UNIT 48 36 8   8
TEMP -188
ACTA 50
L.S. 4
BOND  $H
FMAP 2
PLAN 20
size 0.23 0.14 0.08
CONF
HTAB 2.2
MPLA 6 N1 C2 N3 C4 C5 C6 N4 C41 C51 C57 C61
MPLA 6 C21 C22 C23 C24 C25 C26
MPLA 6 N1 C2 N3 C4 C5 C6
MPLA 6 C41 C42 C43 C44 C45 C46 N4 Cl43 Cl45
MPLA 6 C41_$2 C42_$2 C43_$2 C44_$2 C45_$2 C46_$2 C41 C42 C43 C44 C45 C46
MPLA 6 N1 C2 N3 C4 C5 C6
MPLA 6 C51 C52 C53 C54 C55 C56 N5 C57 Cl53 Cl55
EQIV $1 -x+1, -y+1, -z+1
EQIV $2 -x, -y+2, -z+1
HTAB N4 N5
HTAB N5 N1_$1
WGHT    0.041000
FVAR       1.94971
N1    3    0.267006    0.403182    0.581529    11.00000    0.01580    0.01783 =
         0.01737   -0.00294   -0.00276   -0.00264
C2    1    0.146892    0.486703    0.614805    11.00000    0.01351    0.01690 =
         0.01613   -0.00241   -0.00204   -0.00384
C21   1    0.058456    0.454575    0.728915    11.00000    0.01388    0.02013 =
         0.01594   -0.00155   -0.00275   -0.00338
C22   1    0.063259    0.331649    0.785080    11.00000    0.01659    0.02090 =
         0.02089   -0.00170   -0.00323   -0.00293
AFIX  43
H22   2    0.121952    0.268690    0.749990    11.00000   -1.20000
AFIX   0
C23   1   -0.017951    0.301706    0.892311    11.00000    0.01798    0.02467 =
         0.02073    0.00410   -0.00450   -0.00579
AFIX  43
H23   2   -0.015694    0.218258    0.929735    11.00000   -1.20000
AFIX   0
C24   1   -0.101935    0.393188    0.944505    11.00000    0.01848    0.03614 =
         0.01492   -0.00001   -0.00151   -0.00517
AFIX  43
H24   2   -0.155795    0.372485    1.017904    11.00000   -1.20000
AFIX   0
C25   1   -0.107401    0.515276    0.889479    11.00000    0.01844    0.02944 =
         0.01893   -0.00627   -0.00138   -0.00031
AFIX  43
H25   2   -0.164814    0.577918    0.925415    11.00000   -1.20000
AFIX   0
C26   1   -0.028882    0.545931    0.781788    11.00000    0.01965    0.02028 =
         0.01828   -0.00311   -0.00287   -0.00209
AFIX  43
H26   2   -0.034708    0.629324    0.744086    11.00000   -1.20000
AFIX   0
N3    3    0.099124    0.597559    0.555510    11.00000    0.01392    0.01698 =
         0.01722   -0.00121   -0.00227   -0.00173
C4    1    0.180766    0.625764    0.453361    11.00000    0.01471    0.01654 =
         0.01696   -0.00017   -0.00359   -0.00320
N4    3    0.145561    0.739100    0.389233    11.00000    0.01811    0.01995 =
         0.01572    0.00066    0.00077    0.00008
H4    2    0.215459    0.756889    0.330941    11.00000   -1.20000
C41   1    0.021705    0.835362    0.403947    11.00000    0.01560    0.01839 =
         0.01936   -0.00349   -0.00293   -0.00253
C42   1    0.018679    0.934604    0.313931    11.00000    0.02101    0.01728 =
         0.01877   -0.00241   -0.00293   -0.00313
AFIX  43
H42   2    0.095604    0.931821    0.248789    11.00000   -1.20000
AFIX   0
CL43  4   -0.093919    1.159465    0.209548    11.00000    0.03832    0.01904 =
         0.02862    0.00210   -0.00697    0.00180
C43   1   -0.096248    1.036047    0.320401    11.00000    0.02379    0.01519 =
         0.02507   -0.00128   -0.00833   -0.00190
C44   1   -0.213228    1.043100    0.413774    11.00000    0.01964    0.01822 =
         0.02952   -0.00572   -0.00601   -0.00006
AFIX  43
H44   2   -0.292235    1.113032    0.417650    11.00000   -1.20000
AFIX   0
CL45  4   -0.352664    0.950341    0.619250    11.00000    0.02063    0.02924 =
         0.02910   -0.00958    0.00381   -0.00330
C45   1   -0.208805    0.943167    0.500766    11.00000    0.01654    0.02288 =
         0.02303   -0.00729   -0.00045   -0.00396
C46   1   -0.094763    0.839494    0.498916    11.00000    0.01834    0.01927 =
         0.02087   -0.00090   -0.00268   -0.00340
AFIX  43
H46   2   -0.095618    0.773129    0.560354    11.00000   -1.20000
AFIX   0
C5    1    0.305545    0.542291    0.407461    11.00000    0.01474    0.01864 =
         0.01476   -0.00242   -0.00025   -0.00532
C57   1    0.383226    0.572346    0.288669    11.00000    0.01845    0.01889 =
         0.01601   -0.00371   -0.00045   -0.00422
AFIX  23
H571  2    0.466273    0.503573    0.271944    11.00000   -1.20000
H572  2    0.296524    0.581784    0.242711    11.00000   -1.20000
AFIX   0
N5    3    0.463675    0.685414    0.262236    11.00000    0.01840    0.02195 =
         0.01414   -0.00050   -0.00247   -0.00634
H5    2    0.528017    0.683201    0.303427    11.00000   -1.20000
C51   1    0.521906    0.735597    0.152447    11.00000    0.01308    0.01680 =
         0.01629   -0.00118    0.00066    0.00023
C52   1    0.494039    0.687695    0.066633    11.00000    0.01540    0.01703 =
         0.01903   -0.00282   -0.00132   -0.00208
AFIX  43
H52   2    0.438200    0.616397    0.080795    11.00000   -1.20000
AFIX   0
CL53  4    0.506534    0.689272   -0.145843    11.00000    0.02863    0.03138 =
         0.01672   -0.00705   -0.00104   -0.00648
C53   1    0.549674    0.746499   -0.039704    11.00000    0.01768    0.01975 =
         0.01696   -0.00419   -0.00220    0.00025
C54   1    0.637807    0.847944   -0.065686    11.00000    0.01663    0.02203 =
         0.01609    0.00006    0.00167   -0.00032
AFIX  43
H54   2    0.677321    0.885118   -0.139042    11.00000   -1.20000
AFIX   0
CL55  4    0.776278    1.018671   -0.005567    11.00000    0.02108    0.02138 =
         0.02914   -0.00176    0.00107   -0.00812
C55   1    0.665056    0.892150    0.021648    11.00000    0.01313    0.01599 =
         0.02381   -0.00160    0.00046   -0.00272
C56   1    0.607083    0.840645    0.129025    11.00000    0.01617    0.01813 =
         0.01975   -0.00372   -0.00231   -0.00104
AFIX  43
H56   2    0.624383    0.875543    0.186287    11.00000   -1.20000
AFIX   0
C6    1    0.343564    0.430919    0.476654    11.00000    0.01473    0.01849 =
         0.01765   -0.00526   -0.00321   -0.00319
C61   1    0.470659    0.331555    0.440537    11.00000    0.02205    0.02106 =
         0.01848   -0.00342   -0.00239   -0.00156
AFIX 137
H611  2    0.429579    0.297303    0.388131    11.00000   -1.50000
H612  2    0.490431    0.266463    0.503948    11.00000   -1.50000
H613  2    0.574539    0.366345    0.406067    11.00000   -1.50000
HKLF 4
REM  ic50 in P-1
REM R1 =  0.0441 for   5082 Fo > 4sig(Fo)  and  0.0807 for all   8041 data
REM    296 parameters refined using      0 restraints
END
WGHT      0.0580      0.0000
REM Highest difference peak  0.746,  deepest hole -0.407,  1-sigma level  0.088
Q1    1  -0.0696  1.1046  0.2721  11.00000  0.05    0.75
Q2    1  -0.4378  0.9845  0.6681  11.00000  0.05    0.58
Q3    1   0.4846  0.7180  0.2046  11.00000  0.05    0.51
Q4    1   0.6208  0.8551  0.0692  11.00000  0.05    0.50
Q5    1   0.3515  0.5524  0.3504  11.00000  0.05    0.49
Q6    1   0.8161  1.0207 -0.0738  11.00000  0.05    0.49
Q7    1  -0.0791  0.4556  0.9101  11.00000  0.05    0.49
Q8    1   0.5153  0.7125  0.1029  11.00000  0.05    0.48
Q9    1   0.7559  1.0352  0.0575  11.00000  0.05    0.48
Q10   1  -0.0690  0.5352  0.8357  11.00000  0.05    0.48
Q11   1   0.0998  0.4615  0.6710  11.00000  0.05    0.47
Q12   1   0.7584  0.9418  0.0153  11.00000  0.05    0.46
Q13   1  -0.3466  1.0328  0.6026  11.00000  0.05    0.45
Q14   1   0.2863  0.4797  0.4396  11.00000  0.05    0.45
Q15   1   0.0173  0.3167  0.8391  11.00000  0.05    0.45
Q16   1  -0.1812  0.9968  0.4575  11.00000  0.05    0.44
Q17   1   0.0482  0.3960  0.7485  11.00000  0.05    0.44
Q18   1   0.6254  0.9144  0.2240  11.00000  0.05    0.43
Q19   1  -0.3581  0.8632  0.6353  11.00000  0.05    0.43
Q20   1   0.6596  0.8478 -0.0130  11.00000  0.05    0.42
;
data_global
_journal_date_recd_electronic     2012-11-07
_journal_date_accepted     2012-11-12
_journal_name_full     'Acta Crystallographica, Section E'
_journal_year     2012
_journal_volume     68
_journal_issue     12
_journal_page_first     o3412
_journal_page_last     o3412
_journal_paper_category     QO
_journal_paper_doi     10.1107/S160053681204665X
_journal_coeditor_code     IS5217
_publ_contact_author_name
;
'Bryndal, Iwona'
;
_publ_contact_author_address
;
Faculty of Chemistry,
University of Wroc\/law,
14 Joliot-Curie St,
50-383 Wroc\/law, Poland
Department of Bioorganic Chemistry
Faculty of Engineering and Economics
Wroc\/law University of Economics
118/120 Komandorska St
53-345 Wroc\/law
Poland
;
_publ_contact_author_email     isai@o2.pl
_publ_contact_author_fax     ?
_publ_contact_author_phone     ?
_publ_section_title
;\
5-[(3,5-Dichloroanilino)methyl]-<i>N</i>-(3,5-dichlorophenyl)-6-methyl-2-\
phenylpyrimidin-4-amine
;
loop_
    _publ_author_name
    _publ_author_address
    'Cieplik, Jerzy'
;
Department of Organic Chemistry
Wroc\/law Medical University
9 Grodzka St
50-137 Wroc\/law
Poland
;
    'Pluta, Janusz'
;
Department of Applied Pharmacy
Wroc\/law Medical Uniwersity
38 Szewska St
50-137 Wroc\/law
Poland
;
    'Bryndal, Iwona'
;
Department of Bioorganic Chemistry
Faculty of Engineering and Economics
Wroc\/law University of Economics
118/120 Komandorska St
53-345 Wroc\/law
Poland
;
    'Lis, Tadeusz'
;Faculty of Chemistry
University of Wroc\/law
14 Joliot-Curie St
50-383 Wroc\/law
Poland
;
_publ_section_synopsis     .
