# Supplementary material for: 5-[(3,5-Dichloro­anilino)meth­yl]-N-(3,5-dichloro­phen­yl)-6-methyl-2-phenyl­pyrimidin-4-amine
Source: Acta Crystallogr Sect E Struct Rep Online. 2012 Nov 24;68(Pt 12):o3412. doi: 10.1107/S160053681204665X (PMC3588999; doi:10.1107/S160053681204665X)
Supplement: Supplementary file 2 [file e-68-o3412-Isup2.hkl]

# 
# h,k,l, Fc-squared, Fo-squared, sigma(Fo-squared) and status flag 
# 
data_I
_shelx_title ' ic50 in P-1' 
_shelx_refln_list_code          4 
_shelx_F_calc_maximum      228.58 
_exptl_crystal_F_000       516.00 
_reflns_d_resolution_high  0.6603 
 
loop_ 
 _symmetry_equiv_pos_as_xyz 
 'x, y, z' 
 '-x, -y, -z' 
 
_cell_length_a     8.2670 
_cell_length_b    11.2710 
_cell_length_c    12.7880 
_cell_angle_alpha  76.530 
_cell_angle_beta   78.950 
_cell_angle_gamma  81.420 
 
_shelx_F_squared_multiplier     1.000 
 
loop_ 
 _refln_index_h 
 _refln_index_k 
 _refln_index_l 
 _refln_F_squared_calc 
 _refln_F_squared_meas 
 _refln_F_squared_sigma 
 _refln_observed_status 
   2   0   0     4230.05     4878.11     20.40 o 
   3   0   0      601.81      561.96      9.67 o 
   4   0   0        0.01        0.23      5.68 o 
   5   0   0     1001.20     1038.31     14.39 o 
   6   0   0      188.57      189.52      9.35 o 
   7   0   0     2190.36     2266.11     27.23 o 
   8   0   0      451.86      445.21     14.17 o 
   9   0   0      192.56      188.14     13.81 o 
  10   0   0       47.65       45.32     19.01 o 
  11   0   0       10.39        3.80     19.93 o 
  12   0   0        1.15      -11.72     28.59 o 
 -12   1   0       30.25        9.98     21.63 o 
 -11   1   0       20.68       17.01     20.04 o 
 -10   1   0       97.16       69.84     19.61 o 
  -9   1   0     1069.65     1090.41     31.13 o 
  -8   1   0       16.15        8.97      8.82 o 
  -7   1   0      307.32      332.36     16.10 o 
  -6   1   0       13.81       11.56      7.19 o 
  -5   1   0     1189.57     1360.46     15.36 o 
  -4   1   0      111.32       96.90      5.93 o 
  -3   1   0      550.28      607.60      8.83 o 
  -2   1   0    16495.03    17914.84    218.99 o 
   2   1   0      242.11      284.47      6.45 o 
   3   1   0      825.33      898.17     22.42 o 
   4   1   0       32.90       27.44      6.15 o 
   5   1   0     1148.25     1311.07     18.98 o 
   6   1   0      130.54      129.38     10.10 o 
   7   1   0     1311.17     1361.99     19.92 o 
   8   1   0      144.70      151.15     10.94 o 
   9   1   0      284.77      300.87     15.20 o 
  10   1   0       48.33       22.65     12.09 o 
  11   1   0       38.06       25.88     21.01 o 
  12   1   0        6.46       -2.57     21.01 o 
 -11   2   0        4.35      -16.78     20.30 o 
 -10   2   0       52.09       59.07     19.82 o 
  -9   2   0      252.65      288.01     21.69 o 
  -8   2   0       50.13       43.39     14.43 o 
  -7   2   0      216.32      201.37     10.02 o 
  -6   2   0       23.60       24.46      7.14 o 
  -5   2   0       90.84      117.82      7.32 o 
  -4   2   0     1095.80     1162.97     11.92 o 
  -3   2   0     3038.23     3256.18     57.37 o 
  -2   2   0    21667.33    23396.27    557.07 o 
  -1   2   0     5865.68     6480.45     36.45 o 
   1   2   0     1088.03     1219.88     10.89 o 
   2   2   0     2642.77     2925.31     21.72 o 
   3   2   0     1827.02     1844.66     17.00 o 
   4   2   0      137.75      170.58      8.17 o 
   5   2   0     5046.00     6209.20     39.22 o 
   6   2   0      344.24      389.22     16.14 o 
   7   2   0      155.57      165.60     12.08 o 
   8   2   0        1.00       -1.83     11.44 o 
   9   2   0      488.31      507.26     18.92 o 
  10   2   0        9.96       17.14     12.65 o 
  11   2   0       12.93       -4.10     19.39 o 
  12   2   0      106.55      115.76     22.56 o 
 -11   3   0      326.08      362.64     32.63 o 
 -10   3   0        1.85      -10.78     17.63 o 
  -9   3   0      204.99      223.87     39.31 o 
  -8   3   0      136.14      154.23     16.12 o 
  -7   3   0      240.80      205.58     16.99 o 
  -6   3   0     1052.91     1039.47     16.65 o 
  -5   3   0      265.08      254.91      8.74 o 
  -4   3   0     5792.17     5738.05    289.56 o 
  -3   3   0     3546.11     3991.16     93.19 o 
  -2   3   0      561.63      605.31     17.77 o 
  -1   3   0     2643.23     2746.97     41.55 o 
   0   3   0     2309.28     2431.76     10.24 o 
   1   3   0     6082.53     6031.62     26.02 o 
   2   3   0     1294.00     1432.77     17.80 o 
   3   3   0     2021.50     2201.03     30.30 o 
   4   3   0     1873.66     1951.49     26.09 o 
   5   3   0     1062.45     1130.82     17.96 o 
   6   3   0       38.52       38.24      8.82 o 
   7   3   0     1407.78     1510.09     24.98 o 
   8   3   0       10.27       16.28     11.84 o 
   9   3   0      151.00      136.82     17.27 o 
  10   3   0        4.09       -0.26     12.29 o 
  11   3   0       63.75       45.56     17.56 o 
  12   3   0       20.99       14.23     19.92 o 
 -11   4   0      138.30      140.31     23.58 o 
 -10   4   0      214.93      244.24     23.54 o 
  -9   4   0       11.40       -0.83     17.85 o 
  -8   4   0      117.37      126.38     19.58 o 
  -7   4   0        0.50       -3.12     12.28 o 
  -6   4   0        3.44        3.38     11.07 o 
  -5   4   0        2.25       10.77     10.19 o 
  -4   4   0     1199.00     1219.21     52.68 o 
  -3   4   0       35.85       76.46     10.39 o 
  -2   4   0      863.01      892.26     17.28 o 
  -1   4   0       18.60       31.81      3.34 o 
   0   4   0       20.15       16.84      2.97 o 
   1   4   0      168.36      159.07      5.77 o 
   2   4   0       32.54       45.01      3.62 o 
   3   4   0     2254.72     2378.11     19.19 o 
   4   4   0       90.91      109.25      8.74 o 
   5   4   0     1094.21     1032.21     20.01 o 
   6   4   0      249.66      263.23     13.85 o 
   7   4   0        9.98        7.22     10.20 o 
   8   4   0      299.32      306.60     17.32 o 
   9   4   0      137.07      141.30     16.48 o 
  10   4   0        1.76        9.93     14.31 o 
  11   4   0      183.58      178.31     17.16 o 
  12   4   0       74.19       67.57     16.49 o 
 -11   5   0        5.57       19.57     20.30 o 
 -10   5   0        0.10       -1.33     19.74 o 
  -9   5   0      238.48      238.53     22.14 o 
  -8   5   0      147.17      160.51     30.80 o 
  -7   5   0       60.51       68.81     13.97 o 
  -6   5   0     1145.41     1203.92     24.86 o 
  -5   5   0      176.67      206.86     16.98 o 
  -4   5   0       27.42       31.18     11.86 o 
  -3   5   0     1418.32     1344.48     24.78 o 
  -2   5   0     2345.24     2445.85     41.47 o 
  -1   5   0     1803.29     1738.75     21.81 o 
   0   5   0       51.05       60.68      3.56 o 
   1   5   0     1594.86     1652.25     14.74 o 
   2   5   0     3495.20     3780.10     23.14 o 
   3   5   0       52.56       55.55      4.85 o 
   4   5   0     1245.23     1168.68     16.33 o 
   5   5   0      788.24      768.02     20.99 o 
   6   5   0     1287.60     1312.64     25.09 o 
   7   5   0      263.05      274.58     15.58 o 
   8   5   0       14.11        8.17     12.46 o 
   9   5   0       31.01       38.80     14.21 o 
  10   5   0       33.65       45.24     15.26 o 
  11   5   0      199.47      214.11     17.86 o 
  12   5   0      262.95      257.09     19.57 o 
 -10   6   0       35.47       14.60     20.69 o 
  -9   6   0        4.52        0.47     18.88 o 
  -8   6   0      109.07       90.15     18.36 o 
  -7   6   0      182.25      163.04     15.93 o 
  -6   6   0      186.82      175.46     14.65 o 
  -5   6   0      576.51      584.89     29.53 o 
  -4   6   0      331.39      338.45     18.20 o 
  -3   6   0      762.77      757.23     23.95 o 
  -2   6   0       13.00       11.93      8.12 o 
  -1   6   0       12.23       13.96      3.97 o 
   0   6   0     1079.31     1085.43     16.34 o 
   1   6   0      527.38      593.73     10.43 o 
   2   6   0     3373.14     3492.83     24.00 o 
   3   6   0      484.93      455.41     11.28 o 
   4   6   0       17.85       21.46      7.28 o 
   5   6   0       22.67       18.78     10.17 o 
   6   6   0       13.69       14.56     10.66 o 
   7   6   0      378.31      373.47     17.74 o 
   8   6   0        0.05        5.32     12.69 o 
   9   6   0       25.99       26.16     14.69 o 
  10   6   0      235.99      266.61     40.76 o 
  11   6   0       20.08       -5.80     17.38 o 
 -10   7   0        0.67       -7.44     21.16 o 
  -9   7   0       12.06       17.92     19.58 o 
  -8   7   0      159.25      137.09     25.34 o 
  -7   7   0       74.55       59.71     15.77 o 
  -6   7   0        7.85        5.19     15.75 o 
  -5   7   0      946.26      900.61     28.70 o 
  -4   7   0       88.55      109.63     14.76 o 
  -3   7   0      303.75      282.18     15.64 o 
  -2   7   0      121.06      130.76     11.95 o 
  -1   7   0       45.48       44.72      4.80 o 
   0   7   0     1545.04     1557.03     23.85 o 
   1   7   0        2.93        9.58      5.63 o 
   2   7   0       89.13       64.68      6.93 o 
   3   7   0      807.15      830.01     14.66 o 
   4   7   0        1.23       12.43      5.98 o 
   5   7   0      205.55      180.11     10.85 o 
   6   7   0      251.25      210.60     14.52 o 
   7   7   0      141.29      158.17     14.95 o 
   8   7   0       27.15       24.06     13.72 o 
   9   7   0       12.97       11.31     14.81 o 
  10   7   0      321.38      304.33     21.74 o 
  11   7   0        2.86       -1.29     17.39 o 
 -10   8   0      124.63      101.34     24.70 o 
  -9   8   0       92.14       84.66     21.95 o 
  -8   8   0        3.44       12.44     18.44 o 
  -7   8   0      436.21      508.07     25.09 o 
  -6   8   0      208.81      229.21     26.46 o 
  -5   8   0       74.97       40.11     15.56 o 
  -4   8   0      276.10      263.55     17.84 o 
  -3   8   0      960.86      849.37     23.78 o 
  -2   8   0     5380.58     5428.44     54.26 o 
  -1   8   0        0.31        3.89      5.73 o 
   0   8   0      847.54      799.58     17.04 o 
   1   8   0     1195.95     1193.24     16.44 o 
   2   8   0      222.46      225.81      9.71 o 
   3   8   0        2.08        8.46      7.39 o 
   4   8   0       78.09       84.10      9.58 o 
   5   8   0      689.64      697.31     16.50 o 
   6   8   0      224.98      220.94     15.22 o 
   7   8   0      133.83      130.93     15.44 o 
   8   8   0      358.52      350.49     20.55 o 
   9   8   0        9.90        9.07     15.54 o 
  10   8   0       43.53       26.02     17.54 o 
  11   8   0       10.24        4.98     18.35 o 
  -9   9   0        0.67       -5.35     20.77 o 
  -8   9   0       21.90       10.66     19.86 o 
  -7   9   0       19.18       13.65     18.28 o 
  -6   9   0       18.86       13.01     20.54 o 
  -5   9   0        0.32        4.58     18.90 o 
  -4   9   0      772.82      784.27     32.21 o 
  -3   9   0      462.67      469.59     25.26 o 
  -2   9   0      163.33      158.52     18.61 o 
  -1   9   0     1114.20     1063.58     15.21 o 
   0   9   0      824.34      783.84     21.75 o 
   1   9   0       56.99       54.91      8.03 o 
   2   9   0      173.77      156.84      9.84 o 
   3   9   0      605.45      588.23     14.32 o 
   4   9   0      439.12      380.89     20.04 o 
   5   9   0       45.68       63.59      9.97 o 
   6   9   0       61.99       55.91     13.93 o 
   7   9   0       35.78       33.64     13.80 o 
   8   9   0      292.84      283.85     19.56 o 
   9   9   0      231.64      256.14     20.26 o 
  10   9   0        0.07        4.58     16.56 o 
  -8  10   0       89.33      102.19     21.51 o 
  -7  10   0      228.74      311.89     23.92 o 
  -6  10   0        2.80        0.25     23.92 o 
  -5  10   0      110.73       84.51     21.63 o 
  -4  10   0      946.57      915.68     35.64 o 
  -3  10   0       85.08       99.69     20.06 o 
  -2  10   0        0.37        4.21     15.69 o 
  -1  10   0      242.89      238.22     14.44 o 
   0  10   0      442.95      417.34     12.66 o 
   1  10   0       17.91       20.70      7.71 o 
   2  10   0        3.51        1.39      7.79 o 
   3  10   0      844.32      869.54     21.61 o 
   4  10   0       55.51       55.64     10.05 o 
   5  10   0        0.05       -2.82     10.05 o 
   6  10   0       89.72       84.07     11.71 o 
   7  10   0       28.72       21.23     14.88 o 
   8  10   0        0.02       12.04     14.68 o 
   9  10   0        4.64       15.63     15.57 o 
  10  10   0       93.96       99.54     19.81 o 
  -8  11   0        0.40        0.33     20.67 o 
  -7  11   0       55.03       65.23     20.73 o 
  -6  11   0       97.95      106.37     26.43 o 
  -5  11   0        5.66       10.92     21.02 o 
  -4  11   0      152.76      124.74     23.35 o 
  -3  11   0      154.62      146.94     22.08 o 
  -2  11   0       11.41       11.55     16.91 o 
  -1  11   0       10.93        5.53     11.14 o 
   0  11   0      455.49      406.71     12.85 o 
   1  11   0      639.52      614.72     15.47 o 
   2  11   0      260.23      252.01     12.16 o 
   3  11   0        6.63       11.47      9.52 o 
   4  11   0      100.02       99.03     11.01 o 
   5  11   0      373.16      361.25     15.24 o 
   6  11   0       38.75       30.78     11.12 o 
   7  11   0      213.91      238.13     19.56 o 
   8  11   0      816.02      850.43     29.81 o 
   9  11   0        4.40        5.49     17.35 o 
  -7  12   0       85.31       75.08     20.53 o 
  -6  12   0      267.39      262.54     32.68 o 
  -5  12   0       11.15       16.36     23.57 o 
  -4  12   0       18.73       20.60     21.42 o 
  -3  12   0        9.51        2.10     19.49 o 
  -2  12   0      158.46      148.00     21.61 o 
  -1  12   0       81.11       86.83     19.25 o 
   0  12   0       85.75       67.25     13.71 o 
   1  12   0      310.12      309.32     13.22 o 
   2  12   0       59.03       50.53     10.18 o 
   3  12   0      506.82      496.50     15.97 o 
   4  12   0      263.36      265.16     14.13 o 
   5  12   0      111.20      101.77     12.67 o 
   6  12   0        1.92       10.34     11.40 o 
   7  12   0       40.62       34.83     15.94 o 
   8  12   0       13.30       11.42     25.53 o 
   9  12   0        4.30        8.40     17.25 o 
  -6  13   0       98.19       94.13     28.97 o 
  -5  13   0       15.60       22.16     24.20 o 
  -4  13   0       15.25       19.62     22.96 o 
  -3  13   0        2.92        0.42     20.66 o 
  -2  13   0      122.67      105.85     22.90 o 
  -1  13   0        1.13       -1.96     19.06 o 
   0  13   0      173.73      182.93     15.72 o 
   1  13   0      247.26      241.88     16.80 o 
   2  13   0      419.87      420.21     15.64 o 
   3  13   0       51.62       46.48     11.24 o 
   4  13   0      172.23      173.79     13.22 o 
   5  13   0       63.16       63.68     12.29 o 
   6  13   0      108.87      109.41     14.13 o 
   7  13   0       38.18       46.77     16.23 o 
   8  13   0      116.07      102.09     19.35 o 
  -5  14   0       29.57       44.80     27.06 o 
  -4  14   0       26.84       44.00     24.01 o 
  -3  14   0       44.83       49.06     23.12 o 
  -2  14   0       91.90       82.62     23.96 o 
  -1  14   0      144.47      134.55     24.61 o 
   0  14   0      252.90      246.83     19.36 o 
   1  14   0      393.22      418.21     20.88 o 
   2  14   0        1.41       -1.41     13.70 o 
   3  14   0       13.02       15.11     11.97 o 
   4  14   0       88.28       80.21     12.49 o 
   5  14   0      273.75      310.30     17.30 o 
   6  14   0        2.28       -3.66     12.42 o 
   7  14   0       56.96       36.00     17.14 o 
  -3  15   0        4.37       17.80     23.07 o 
  -2  15   0        0.32      -23.05     23.29 o 
  -1  15   0       39.14       12.31     22.26 o 
   0  15   0       66.39       58.03     22.75 o 
   1  15   0       27.79       25.05     15.45 o 
   2  15   0        6.13       10.58     14.23 o 
   3  15   0        0.79      -20.18     20.18 o 
   4  15   0       68.70       63.83     13.30 o 
   5  15   0       18.46       29.57     16.17 o 
   6  15   0       67.16       49.36     17.69 o 
  -1  16   0      380.38      434.56     33.24 o 
   0  16   0        6.19      -19.32     21.19 o 
   1  16   0       11.21       11.11     14.86 o 
   2  16   0        6.61       16.21     23.73 o 
   3  16   0      150.17      175.52     28.07 o 
   4  16   0       40.38       30.99     21.56 o 
  -3 -16   1        0.02        0.32     15.91 o 
  -2 -16   1      177.31      182.13     18.76 o 
  -1 -16   1       32.86       34.80     23.36 o 
   0 -16   1       33.50       19.57     22.13 o 
   1 -16   1      110.65      100.97     25.84 o 
  -5 -15   1        2.47        0.04     12.26 o 
  -4 -15   1       74.75       70.12     13.55 o 
  -3 -15   1       25.22       13.40     14.63 o 
  -2 -15   1      184.57      181.63     18.88 o 
  -1 -15   1      303.11      334.58     20.60 o 
   0 -15   1       25.61       41.09     22.87 o 
   1 -15   1        1.70       -9.86     20.98 o 
   2 -15   1       85.75       90.65     26.74 o 
   3 -15   1        0.12        0.67     23.31 o 
  -7 -14   1       63.49       67.05     17.46 o 
  -6 -14   1        0.12        5.59     13.07 o 
  -5 -14   1        5.00        4.66     12.21 o 
  -4 -14   1        2.33        2.83     12.21 o 
  -3 -14   1       22.11       23.03     11.85 o 
  -2 -14   1      208.56      207.65     18.15 o 
  -1 -14   1      187.18      194.36     18.47 o 
   0 -14   1       18.35        5.45     21.57 o 
   1 -14   1       53.63       49.75     21.52 o 
   2 -14   1      112.27      103.77     22.63 o 
   3 -14   1       36.94       24.06     23.56 o 
   4 -14   1       21.86       41.58     23.96 o 
   5 -14   1      185.38      208.26     31.76 o 
  -8 -13   1       69.52       66.16     17.38 o 
  -7 -13   1        3.93       -6.65     15.63 o 
  -6 -13   1        0.86        2.12     12.55 o 
  -5 -13   1      128.55      108.40     14.76 o 
  -4 -13   1      172.62      194.09     13.91 o 
  -3 -13   1      531.31      560.02     17.94 o 
  -2 -13   1      203.58      191.16     15.06 o 
  -1 -13   1        0.15        4.81     12.75 o 
   0 -13   1       88.93       98.81     15.32 o 
   1 -13   1        1.35        4.74     19.45 o 
   2 -13   1        3.21        4.75     20.76 o 
   3 -13   1      111.45       87.64     24.04 o 
   4 -13   1       40.72       56.83     23.54 o 
   5 -13   1      187.70      216.70     31.26 o 
   6 -13   1        1.02      -20.82     25.52 o 
  -9 -12   1        5.74        7.31     16.73 o 
  -8 -12   1      167.07      147.42     27.66 o 
  -7 -12   1        1.38        1.37     14.29 o 
  -6 -12   1       32.81       18.78     12.35 o 
  -5 -12   1      432.99      418.38     17.16 o 
  -4 -12   1      117.41      132.37     17.81 o 
  -3 -12   1       59.25       63.62     10.97 o 
  -2 -12   1      111.30       95.70     10.80 o 
  -1 -12   1       27.11       22.25      9.42 o 
   0 -12   1        4.90        9.67     11.04 o 
   1 -12   1       26.83       26.96     18.63 o 
   2 -12   1       51.48       59.42     20.70 o 
   3 -12   1      211.08      230.57     25.35 o 
   4 -12   1      143.29      142.00     26.25 o 
   5 -12   1       30.11       47.73     25.82 o 
   6 -12   1       58.58       45.38     26.26 o 
   7 -12   1       15.67        4.84     20.06 o 
  -9 -11   1       17.87        6.94     15.87 o 
  -8 -11   1      339.52      343.49     23.40 o 
  -7 -11   1      158.31      157.49     17.21 o 
  -6 -11   1       16.09       18.20     11.52 o 
  -5 -11   1      529.84      530.12     17.48 o 
  -4 -11   1       55.98       57.12     10.57 o 
  -3 -11   1       61.55       58.14      9.84 o 
  -2 -11   1       39.37       38.23      9.21 o 
  -1 -11   1        0.57        0.41      8.43 o 
   0 -11   1       27.76       28.19      8.50 o 
   1 -11   1       75.97       84.67     18.69 o 
   2 -11   1      253.37      234.50     22.67 o 
   3 -11   1      257.49      274.23     25.75 o 
   4 -11   1      119.16      110.32     23.49 o 
   5 -11   1        3.08      -11.66     22.22 o 
   6 -11   1       36.49       17.56     24.98 o 
   7 -11   1        2.04       -6.18     19.31 o 
   8 -11   1      101.08      110.88     21.89 o 
 -10 -10   1       38.31       36.50     18.74 o 
  -9 -10   1       15.18       11.69     18.48 o 
  -8 -10   1       18.73       17.23     15.53 o 
  -7 -10   1      159.38      160.98     16.42 o 
  -6 -10   1      714.50      750.35     19.94 o 
  -5 -10   1      367.53      413.12     15.44 o 
  -4 -10   1       16.28       14.50      9.01 o 
  -3 -10   1        6.72        5.86      8.46 o 
  -2 -10   1      126.59      122.19     10.06 o 
  -1 -10   1       17.76       12.67      7.60 o 
   0 -10   1      563.19      558.69     13.63 o 
   1 -10   1      230.28      221.76     14.10 o 
   2 -10   1      170.74      146.72     20.75 o 
   3 -10   1       40.70       45.53     18.81 o 
   4 -10   1      325.61      349.95     27.68 o 
   5 -10   1      154.02      128.28     23.85 o 
   6 -10   1      416.22      402.51     32.19 o 
   7 -10   1       37.54       60.79     19.37 o 
   8 -10   1      132.96      145.32     22.88 o 
 -10  -9   1        0.06        1.51     16.18 o 
  -9  -9   1       92.83       80.08     17.87 o 
  -8  -9   1       77.01       90.36     15.57 o 
  -7  -9   1      531.29      563.77     22.60 o 
  -6  -9   1       44.37       48.57     10.49 o 
  -5  -9   1      577.17      587.73     16.68 o 
  -4  -9   1       84.41       91.15      9.97 o 
  -3  -9   1       89.57       86.49      9.00 o 
  -2  -9   1        3.04        5.80      7.65 o 
  -1  -9   1      583.42      556.95     19.23 o 
   0  -9   1      851.26      822.89     14.95 o 
   1  -9   1      138.38      120.26      7.94 o 
   2  -9   1      612.27      621.28     26.81 o 
   3  -9   1      104.01      102.55     18.85 o 
   4  -9   1        6.62       -0.07     18.25 o 
   5  -9   1        4.69       10.17     17.81 o 
   6  -9   1        3.46      -11.43     21.89 o 
   7  -9   1       36.23       36.57     18.13 o 
   8  -9   1      106.77      152.63     22.26 o 
   9  -9   1      223.46      237.93     24.72 o 
 -11  -8   1       13.96       10.48     17.37 o 
 -10  -8   1        3.16       -4.24     15.77 o 
  -9  -8   1       57.89       59.23     18.18 o 
  -8  -8   1      380.36      416.93     21.25 o 
  -7  -8   1     1481.52     1513.35     31.84 o 
  -6  -8   1       82.00       84.53     12.84 o 
  -5  -8   1        0.46        7.41      8.88 o 
  -4  -8   1      119.40      135.41     10.15 o 
  -3  -8   1        0.11        2.66      7.82 o 
  -2  -8   1       10.26        3.83      6.98 o 
  -1  -8   1      520.60      474.44     11.86 o 
   0  -8   1     1274.51     1215.68     26.35 o 
   1  -8   1       14.67       19.58      6.34 o 
   2  -8   1      985.08     1029.33     30.84 o 
   3  -8   1      888.37      839.95     30.09 o 
   4  -8   1      857.64      810.61     31.54 o 
   5  -8   1      108.07      111.49     22.01 o 
   6  -8   1      208.70      194.30     26.18 o 
   7  -8   1       91.11       86.94     17.89 o 
   8  -8   1        4.08       -4.94     19.08 o 
   9  -8   1     1046.05     1128.28     37.32 o 
  10  -8   1       71.69       51.15     22.67 o 
 -11  -7   1       24.85       21.32     18.73 o 
 -10  -7   1       92.57       91.91     17.90 o 
  -9  -7   1      199.46      171.44     18.80 o 
  -8  -7   1       58.26       49.55     14.55 o 
  -7  -7   1      285.94      314.67     17.73 o 
  -6  -7   1      449.19      434.54     19.55 o 
  -5  -7   1       28.60       24.02      8.60 o 
  -4  -7   1      234.17      224.82     10.64 o 
  -3  -7   1      808.16      819.64     14.78 o 
  -2  -7   1      119.18      121.84      7.92 o 
  -1  -7   1        2.68        1.20      5.78 o 
   0  -7   1     2790.47     2683.07     26.78 o 
   1  -7   1      709.73      749.70     20.15 o 
   2  -7   1        6.81        7.31      4.46 o 
   3  -7   1      166.42      206.70     18.87 o 
   4  -7   1      379.10      366.05     23.19 o 
   5  -7   1       15.25        2.13     18.67 o 
   6  -7   1       18.91       13.96     15.19 o 
   7  -7   1     1064.30     1057.50     30.04 o 
   8  -7   1      349.78      377.34     24.59 o 
   9  -7   1       14.91       23.73     19.98 o 
  10  -7   1        0.42      -11.62     21.38 o 
 -11  -6   1        1.07       -9.80     15.94 o 
 -10  -6   1        0.37       12.80     18.44 o 
  -9  -6   1      260.84      289.47     20.00 o 
  -8  -6   1       66.55       49.32     13.54 o 
  -7  -6   1      183.35      161.10     21.92 o 
  -6  -6   1       22.91       17.85     10.66 o 
  -5  -6   1      216.52      217.45     11.11 o 
  -4  -6   1      446.72      450.23     12.26 o 
  -3  -6   1      333.96      267.04     14.23 o 
  -2  -6   1     3980.03     3988.92     30.49 o 
  -1  -6   1       18.63       19.65      5.40 o 
   0  -6   1     2489.10     2501.41     48.25 o 
   1  -6   1      191.62      175.32      6.49 o 
   2  -6   1       86.40       93.42      4.82 o 
   3  -6   1     1232.50     1185.71     30.47 o 
   4  -6   1       12.88        8.47     15.74 o 
   5  -6   1        1.46        7.85     17.56 o 
   6  -6   1        0.20        9.60     13.35 o 
   7  -6   1      764.58      742.37     25.27 o 
   8  -6   1      325.09      326.20     22.30 o 
   9  -6   1       97.88       83.56     20.42 o 
  10  -6   1       13.46       19.14     20.46 o 
 -11  -5   1      196.91      201.50     20.53 o 
 -10  -5   1       44.81       40.83     15.81 o 
  -9  -5   1      396.77      453.46     21.81 o 
  -8  -5   1       38.12       41.64     12.82 o 
  -7  -5   1        0.01        5.59     10.51 o 
  -6  -5   1      984.07      975.44     24.99 o 
  -5  -5   1      170.10      140.68      9.82 o 
  -4  -5   1       25.32       31.30      5.96 o 
  -3  -5   1      208.64      210.63      5.76 o 
  -2  -5   1     4323.07     4378.44     50.22 o 
  -1  -5   1      185.41      207.37      6.91 o 
   0  -5   1      946.00     1004.25     15.03 o 
   1  -5   1      188.08      172.55      5.69 o 
   2  -5   1        3.34        3.48     10.15 o 
   3  -5   1      996.35     1008.86     31.56 o 
   4  -5   1        7.39       10.91     11.75 o 
   5  -5   1     3318.63     3504.92     46.40 o 
   6  -5   1     1804.91     1846.95     38.63 o 
   7  -5   1        1.48       -2.07     14.52 o 
   8  -5   1       55.90       34.79     16.55 o 
   9  -5   1       20.36        8.50     18.03 o 
  10  -5   1      142.52      187.25     33.48 o 
  11  -5   1       44.39       32.51     21.50 o 
 -11  -4   1        4.95        2.56     13.94 o 
 -10  -4   1      123.65      127.98     18.19 o 
  -9  -4   1        0.52        3.39     13.36 o 
  -8  -4   1        2.44        1.52     12.01 o 
  -7  -4   1      480.44      478.77     16.09 o 
  -6  -4   1      197.92      172.03     11.21 o 
  -5  -4   1       27.91       30.37      7.67 o 
  -4  -4   1     1516.91     1511.53     15.91 o 
  -3  -4   1       77.54       74.13      5.50 o 
  -2  -4   1     1153.01     1185.88     17.62 o 
  -1  -4   1      132.17      110.35      5.53 o 
   0  -4   1      610.55      579.98      7.21 o 
   1  -4   1     5193.60     4981.31     29.97 o 
   2  -4   1       14.55       12.63      7.99 o 
   3  -4   1      481.59      499.40     15.84 o 
   4  -4   1      574.78      606.02     40.50 o 
   5  -4   1      158.93      141.16     11.53 o 
   6  -4   1      166.64      170.85     13.79 o 
   7  -4   1       66.38       74.36     14.99 o 
   8  -4   1      116.27      137.19     17.85 o 
   9  -4   1       21.46       24.83     17.30 o 
  10  -4   1        0.98       13.30     19.05 o 
  11  -4   1       26.27       20.20     20.34 o 
 -12  -3   1        0.40        4.13     19.22 o 
 -11  -3   1      256.37      283.70     18.24 o 
 -10  -3   1       23.10       29.30     13.14 o 
  -9  -3   1      657.25      742.42     40.41 o 
  -8  -3   1      136.98      157.80     14.85 o 
  -7  -3   1       87.36       96.93     11.17 o 
  -6  -3   1        1.26        3.58      8.42 o 
  -5  -3   1       60.71       64.87      8.39 o 
  -4  -3   1      147.91      143.22      8.36 o 
  -3  -3   1       22.03       32.48      4.80 o 
  -2  -3   1        0.19        1.02      3.25 o 
  -1  -3   1     3608.45     3689.93     49.90 o 
   0  -3   1      626.67      649.14      6.82 o 
   1  -3   1      483.48      428.99      6.52 o 
   2  -3   1      343.22      385.86     12.19 o 
   3  -3   1     1660.88     1799.42     45.18 o 
   4  -3   1     1461.61     1702.44     21.30 o 
   5  -3   1       22.23       29.62      9.35 o 
   6  -3   1      196.85      207.53     14.30 o 
   7  -3   1       35.79       34.40     13.53 o 
   8  -3   1      636.94      719.78     25.04 o 
   9  -3   1       31.23       22.02     16.81 o 
  10  -3   1       64.15       80.37     19.84 o 
  11  -3   1       13.29       21.41     20.33 o 
 -12  -2   1        0.00       -0.59     21.68 o 
 -11  -2   1       16.68       -6.74     19.58 o 
 -10  -2   1       39.17       36.17     13.26 o 
  -9  -2   1        1.98        3.60     10.44 o 
  -8  -2   1      489.17      580.57     18.66 o 
  -7  -2   1      149.42      151.18     14.67 o 
  -6  -2   1      652.57      797.89     19.20 o 
  -5  -2   1      137.20      161.04      9.55 o 
  -4  -2   1       66.71       87.63      9.15 o 
  -3  -2   1        4.23        1.10      5.42 o 
  -2  -2   1      859.09      905.01     12.94 o 
  -1  -2   1     5722.70     6114.81     37.93 o 
   0  -2   1        0.37        8.11      3.86 o 
   1  -2   1     2367.78     2802.66     21.83 o 
   2  -2   1     2985.48     3320.01     27.56 o 
   3  -2   1      560.34      597.11     11.76 o 
   4  -2   1     1250.04     1244.02     19.43 o 
   5  -2   1      105.02       80.43      6.36 o 
   6  -2   1     2066.63     2206.93     37.00 o 
   7  -2   1       32.18       20.09      7.50 o 
   8  -2   1       31.55       22.93     15.34 o 
   9  -2   1      390.72      396.02     24.75 o 
  10  -2   1        1.15        8.83     18.68 o 
  11  -2   1        0.06       22.67     19.40 o 
  12  -2   1       40.62       41.22     24.07 o 
 -12  -1   1       63.23       47.20     22.67 o 
 -11  -1   1      269.25      278.08     25.55 o 
 -10  -1   1        6.11       19.02     12.46 o 
  -9  -1   1      153.56      134.83     12.32 o 
  -8  -1   1        6.89       12.10      9.01 o 
  -7  -1   1      170.69      162.16     11.91 o 
  -6  -1   1        0.13        6.18      7.99 o 
  -5  -1   1      340.15      333.69     11.25 o 
  -4  -1   1      321.42      338.83      9.65 o 
  -3  -1   1     1230.68     1419.89     15.08 o 
  -2  -1   1     2340.69     2608.94     20.74 o 
   2  -1   1     2119.11     2743.23     37.46 o 
   3  -1   1      100.20      139.32      5.38 o 
   4  -1   1      563.55      655.12      9.78 o 
   5  -1   1      200.92      216.98      8.08 o 
   6  -1   1      588.21      571.09     12.37 o 
   7  -1   1      102.55      107.02      9.42 o 
   8  -1   1        2.05       -4.44     11.70 o 
   9  -1   1        2.73       -4.02     16.90 o 
  10  -1   1        0.24        4.74     18.33 o 
  11  -1   1       63.60       47.79     21.19 o 
  12  -1   1        0.24       14.31     20.77 o 
 -12   0   1       60.16       56.11     21.51 o 
 -11   0   1       28.23       13.76     20.35 o 
 -10   0   1      177.06      176.25     21.84 o 
  -9   0   1      499.76      498.67     16.54 o 
  -8   0   1      130.16      137.94     13.89 o 
  -7   0   1       74.97       65.07      9.25 o 
  -6   0   1        1.80        9.40      8.33 o 
  -5   0   1      221.63      236.86     10.08 o 
  -4   0   1      339.99      326.54     13.78 o 
  -3   0   1      940.60      931.80     16.00 o 
  -2   0   1      439.19      468.00      8.95 o 
   2   0   1    11371.78    15371.69    123.45 o 
   3   0   1      315.94      338.05      7.10 o 
   4   0   1     2198.40     2438.38     25.00 o 
   5   0   1      116.36      120.93      7.12 o 
   6   0   1      244.50      219.78      9.33 o 
   7   0   1     1289.97     1325.67     20.11 o 
   8   0   1       44.21       48.51     10.46 o 
   9   0   1      370.00      386.45     15.99 o 
  10   0   1        4.80        5.68     17.22 o 
  11   0   1      348.65      322.14     25.75 o 
  12   0   1       37.44       39.19     21.72 o 
 -11   1   1      300.10      274.52     25.92 o 
 -10   1   1      101.96       70.97     19.93 o 
  -9   1   1       63.40       56.57     15.13 o 
  -8   1   1        1.05       16.63      8.91 o 
  -7   1   1     1101.49     1140.01     31.11 o 
  -6   1   1        8.75        9.87      7.29 o 
  -5   1   1      146.14      132.92      7.60 o 
  -4   1   1       85.74       79.61      7.22 o 
  -3   1   1        3.18       22.60      5.00 o 
  -2   1   1     5249.30     5690.64     93.40 o 
   2   1   1      509.35      560.36     11.84 o 
   3   1   1      292.17      335.17      8.60 o 
   4   1   1      439.67      434.91     25.14 o 
   5   1   1     1810.05     1833.62     20.94 o 
   6   1   1      342.53      315.33     10.56 o 
   7   1   1        2.53        4.71      8.95 o 
   8   1   1      346.48      332.70     13.82 o 
   9   1   1      216.29      214.31     14.41 o 
  10   1   1       72.64       76.04     13.45 o 
  11   1   1        4.53        2.68     18.85 o 
  12   1   1        3.58       14.84     20.65 o 
 -11   2   1      125.76      144.99     23.84 o 
 -10   2   1       59.41       47.62     19.97 o 
  -9   2   1      158.13      136.60     17.48 o 
  -8   2   1       47.95       47.06     14.03 o 
  -7   2   1      206.46      219.65     10.47 o 
  -6   2   1        8.82        8.61      7.33 o 
  -5   2   1      377.28      422.17      9.95 o 
  -4   2   1     3075.60     3130.37     19.37 o 
  -3   2   1      245.61      250.92      9.44 o 
  -2   2   1     4490.58     4780.24     32.15 o 
  -1   2   1     1211.61     1301.49     21.44 o 
   2   2   1     2425.64     2820.65     18.16 o 
   3   2   1     1085.33     1123.62     15.04 o 
   4   2   1        9.73        2.28      6.72 o 
   5   2   1     1266.89     1361.11     30.20 o 
   6   2   1      258.37      263.39     13.49 o 
   7   2   1      284.66      289.07     15.30 o 
   8   2   1        0.46        5.74      9.82 o 
   9   2   1        9.86       13.45     11.27 o 
  10   2   1        3.59        6.59     12.66 o 
  11   2   1      242.24      229.07     23.69 o 
  12   2   1       37.84       20.60     20.12 o 
 -11   3   1      111.36      119.00     24.65 o 
 -10   3   1       32.42       30.96     22.00 o 
  -9   3   1      226.02      195.77     18.80 o 
  -8   3   1       10.27        9.91     13.83 o 
  -7   3   1       13.58       10.61     12.12 o 
  -6   3   1       82.63       80.58      7.69 o 
  -5   3   1       15.90       26.22      5.69 o 
  -4   3   1     3132.22     3181.01    102.13 o 
  -3   3   1      104.19      145.73     11.32 o 
  -2   3   1      456.48      444.93     12.70 o 
  -1   3   1        5.38        8.33      4.06 o 
   0   3   1        5.08        5.13      2.71 o 
   1   3   1       92.45       92.27      4.06 o 
   2   3   1        0.11        1.27      3.09 o 
   3   3   1     2451.89     2393.57     15.05 o 
   4   3   1     2442.37     2543.95     37.08 o 
   5   3   1        0.27       -2.27      8.05 o 
   6   3   1        8.42        2.49      9.64 o 
   7   3   1        0.09        2.35     10.82 o 
   8   3   1       13.56       15.32     11.60 o 
   9   3   1        9.55        9.72     11.16 o 
  10   3   1      240.10      250.70     16.39 o 
  11   3   1      509.27      517.73     23.21 o 
  12   3   1       17.11       21.93     19.36 o 
 -11   4   1        0.71        9.36     20.37 o 
 -10   4   1       10.18        0.55     19.45 o 
  -9   4   1       27.18       20.24     15.74 o 
  -8   4   1       34.65        8.35     14.25 o 
  -7   4   1        6.80        0.80     13.17 o 
  -6   4   1     1581.70     1609.09     35.51 o 
  -5   4   1       60.37       70.14     11.36 o 
  -4   4   1     2380.23     2569.12     35.02 o 
  -3   4   1       62.38       53.39     11.25 o 
  -2   4   1     1907.60     2026.09     24.46 o 
  -1   4   1     2759.26     2887.91     23.76 o 
   0   4   1       43.61       48.11      3.46 o 
   1   4   1     3185.48     3139.95     13.10 o 
   2   4   1       58.72       39.52      3.52 o 
   3   4   1     1516.54     1713.37     16.06 o 
   4   4   1      457.85      546.01     13.89 o 
   5   4   1       19.28       15.64      8.80 o 
   6   4   1       36.45       24.89     10.42 o 
   7   4   1      318.44      304.85     15.56 o 
   8   4   1       74.39       66.74     13.47 o 
   9   4   1      638.92      613.62     22.55 o 
  10   4   1       57.51       62.82     13.16 o 
  11   4   1      173.18      188.73     17.30 o 
  12   4   1       23.77       30.83     15.14 o 
 -11   5   1       34.92       57.12     21.87 o 
 -10   5   1        1.03        1.50     20.39 o 
  -9   5   1       50.16       43.80     17.06 o 
  -8   5   1       37.58       34.83     14.45 o 
  -7   5   1       21.05       14.10     13.61 o 
  -6   5   1     1262.61     1312.50     25.42 o 
  -5   5   1       57.56       74.90     14.75 o 
  -4   5   1        7.76        8.52     11.20 o 
  -3   5   1      248.06      230.59     13.08 o 
  -2   5   1       50.65       47.14      8.54 o 
  -1   5   1        2.96        5.64      3.51 o 
   0   5   1       89.13      106.65      4.29 o 
   1   5   1     2555.49     2466.13     28.81 o 
   2   5   1     1825.72     1927.30     13.12 o 
   3   5   1     1218.58     1265.38     22.79 o 
   4   5   1        0.17       -1.07      7.92 o 
   5   5   1        0.62       -1.20      8.81 o 
   6   5   1        0.68        6.24     10.30 o 
   7   5   1       68.23       66.25     12.55 o 
   8   5   1      234.03      250.82     16.50 o 
   9   5   1      187.56      174.14     17.01 o 
  10   5   1       12.08       15.15     12.80 o 
  11   5   1      109.98       84.20     15.95 o 
  12   5   1        3.45       18.77     15.00 o 
 -10   6   1       33.91       18.47     20.69 o 
  -9   6   1        6.49        9.41     19.09 o 
  -8   6   1      438.75      441.39     21.83 o 
  -7   6   1        0.04        2.32     13.82 o 
  -6   6   1      204.01      221.03     15.25 o 
  -5   6   1      145.69      126.36     16.07 o 
  -4   6   1        1.65       -2.26     12.03 o 
  -3   6   1      602.31      579.23     18.67 o 
  -2   6   1       33.50       23.74      8.58 o 
  -1   6   1     1512.03     1488.64     21.71 o 
   0   6   1      565.23      559.25      7.73 o 
   1   6   1     2607.34     2578.73     21.03 o 
   2   6   1      341.26      407.11      9.35 o 
   3   6   1        1.46        1.31      3.61 o 
   4   6   1     1408.46     1381.19     21.24 o 
   5   6   1      197.70      173.46     13.12 o 
   6   6   1      109.33       99.46     12.34 o 
   7   6   1      809.65      784.36     30.02 o 
   8   6   1       33.93       22.53     12.38 o 
   9   6   1        6.71       16.07     14.05 o 
  10   6   1      269.77      256.09     25.44 o 
  11   6   1      139.62      157.60     16.24 o 
  12   6   1        0.11       -0.96     28.94 o 
 -10   7   1        5.77       -0.12     20.61 o 
  -9   7   1       11.47       10.58     19.77 o 
  -8   7   1      246.29      241.89     20.43 o 
  -7   7   1        1.18        3.81     13.63 o 
  -6   7   1        0.88        1.23     14.55 o 
  -5   7   1      818.16      798.71     26.75 o 
  -4   7   1      222.79      198.50     16.17 o 
  -3   7   1      206.78      178.40     14.10 o 
  -2   7   1      191.72      184.63     12.33 o 
  -1   7   1     1134.85     1113.15     14.91 o 
   0   7   1        9.41       10.65      4.56 o 
   1   7   1      585.25      556.29     18.65 o 
   2   7   1       22.80       40.30      6.62 o 
   3   7   1      148.84      128.03      8.12 o 
   4   7   1      382.66      380.04     11.77 o 
   5   7   1      606.43      573.63     18.42 o 
   6   7   1       42.26       48.45     11.43 o 
   7   7   1        8.14       23.68     12.44 o 
   8   7   1     1113.84     1118.76     29.01 o 
   9   7   1        1.68        6.91     14.17 o 
  10   7   1        1.39      -12.16     24.15 o 
  11   7   1      183.85      200.95     21.02 o 
  -9   8   1       15.34       15.26     20.23 o 
  -8   8   1      120.30      143.73     20.87 o 
  -7   8   1        6.69        7.19     14.80 o 
  -6   8   1        9.17       12.77     15.37 o 
  -5   8   1      430.08      412.60     22.10 o 
  -4   8   1        0.12       12.05     11.97 o 
  -3   8   1      544.03      526.98     20.08 o 
  -2   8   1        2.63        0.41      9.89 o 
  -1   8   1     1667.72     1574.23     26.28 o 
   0   8   1        0.46        0.78      5.11 o 
   1   8   1       53.92       39.63      6.83 o 
   2   8   1     1631.95     1561.19     18.75 o 
   3   8   1       79.15       76.62      8.30 o 
   4   8   1      319.81      325.43     12.06 o 
   5   8   1      798.84      739.75     16.38 o 
   6   8   1       26.18       40.99     11.62 o 
   7   8   1       45.84       41.27     13.26 o 
   8   8   1      144.58      139.56     16.49 o 
   9   8   1      790.30      739.26     27.54 o 
  10   8   1        3.75        2.30     16.97 o 
  11   8   1       11.00        8.58     18.17 o 
  -9   9   1       23.05       30.38     21.24 o 
  -8   9   1        7.33       24.59     19.77 o 
  -7   9   1       55.82       80.11     24.88 o 
  -6   9   1        7.75        9.36     17.70 o 
  -5   9   1       63.35       65.38     16.27 o 
  -4   9   1       63.70       66.12     14.61 o 
  -3   9   1        4.45       13.17     10.91 o 
  -2   9   1       91.20       80.38     12.20 o 
  -1   9   1        1.39        9.69      5.50 o 
   0   9   1      233.08      216.67      9.41 o 
   1   9   1       23.14       15.76      7.25 o 
   2   9   1      246.83      251.42     10.37 o 
   3   9   1      748.40      735.22     15.33 o 
   4   9   1      260.46      225.64     11.14 o 
   5   9   1        0.65        5.16      8.66 o 
   6   9   1     1240.38     1246.16     28.46 o 
   7   9   1      139.21      137.10     15.84 o 
   8   9   1       14.23       19.69     14.89 o 
   9   9   1        2.20       -2.72     15.57 o 
  10   9   1       52.63       59.78     17.17 o 
  11   9   1      332.50      354.40     24.67 o 
  -8  10   1       29.59       23.37     19.71 o 
  -7  10   1      476.49      557.86     27.56 o 
  -6  10   1       42.53       49.06     23.98 o 
  -5  10   1       31.67       47.35     16.61 o 
  -4  10   1       22.05       16.56     14.32 o 
  -3  10   1      561.50      578.33     22.37 o 
  -2  10   1      161.62      143.01     14.03 o 
  -1  10   1      112.86      109.96     12.11 o 
   0  10   1      403.90      381.44     14.17 o 
   1  10   1      243.85      245.58     10.77 o 
   2  10   1      526.62      515.35     13.77 o 
   3  10   1      218.47      209.87     10.81 o 
   4  10   1       82.98       88.55      9.91 o 
   5  10   1       46.37       36.01     10.20 o 
   6  10   1      251.27      233.65     17.19 o 
   7  10   1       69.90       85.68     15.08 o 
   8  10   1       10.10       -2.79     15.76 o 
   9  10   1      518.61      571.26     26.95 o 
  10  10   1      144.09      153.50     20.72 o 
  -8  11   1        7.66       -2.11     20.81 o 
  -7  11   1       52.61       50.73     20.09 o 
  -6  11   1      178.74      202.53     28.90 o 
  -5  11   1       73.29       80.14     23.69 o 
  -4  11   1        1.46      -11.26     19.38 o 
  -3  11   1       19.50       27.09     17.71 o 
  -2  11   1       12.76       11.22     17.30 o 
  -1  11   1        6.46        4.51     11.25 o 
   0  11   1       92.02       78.99      8.97 o 
   1  11   1      101.03       92.55      9.73 o 
   2  11   1      789.68      770.19     16.52 o 
   3  11   1        9.73        3.39      8.60 o 
   4  11   1      591.38      568.27     16.48 o 
   5  11   1      116.72      105.93     11.59 o 
   6  11   1        0.86      -10.04     10.55 o 
   7  11   1       23.52        8.34     14.30 o 
   8  11   1       30.82       32.86     16.02 o 
   9  11   1      876.59     1019.05     65.45 o 
  10  11   1       67.56       59.81     18.62 o 
  -7  12   1       74.10      107.58     22.05 o 
  -6  12   1       39.98       32.71     25.91 o 
  -5  12   1       42.60       31.24     24.83 o 
  -4  12   1      167.91      172.19     25.59 o 
  -3  12   1       27.16       25.50     19.46 o 
  -2  12   1       58.76       81.86     19.64 o 
  -1  12   1      315.39      323.31     24.34 o 
   0  12   1      242.40      234.34     15.70 o 
   1  12   1       13.31       14.41      8.73 o 
   2  12   1       12.66       14.14      8.90 o 
   3  12   1       39.39       27.39      9.77 o 
   4  12   1       50.14       50.17     10.28 o 
   5  12   1        0.42        4.13     10.43 o 
   6  12   1       80.13      105.39     12.94 o 
   7  12   1      551.34      631.34     29.16 o 
   8  12   1       82.73       70.21     16.77 o 
   9  12   1        5.17       -1.63     17.44 o 
  -6  13   1       16.20       14.16     25.71 o 
  -5  13   1        4.45       -1.95     22.72 o 
  -4  13   1        0.65      -10.45     22.84 o 
  -3  13   1       19.26        8.15     20.63 o 
  -2  13   1       73.73       88.33     20.47 o 
  -1  13   1      295.30      276.31     24.18 o 
   0  13   1      185.18      180.40     15.65 o 
   1  13   1        7.07        1.62     12.32 o 
   2  13   1       61.04       57.84     10.80 o 
   3  13   1       53.75       33.74     10.81 o 
   4  13   1       35.63       45.76     10.86 o 
   5  13   1       22.76       23.37     10.68 o 
   6  13   1      169.62      193.37     15.16 o 
   7  13   1      512.94      583.19     27.19 o 
   8  13   1       90.22       86.06     18.96 o 
  -5  14   1        8.05      -11.33     24.25 o 
  -4  14   1        0.24        8.11     23.18 o 
  -3  14   1       78.89       74.00     23.45 o 
  -2  14   1      324.04      324.95     29.36 o 
  -1  14   1        1.53        6.33     19.49 o 
   0  14   1       42.11       40.53     14.59 o 
   1  14   1        0.01       12.39     13.26 o 
   2  14   1        0.11       -4.28     12.52 o 
   3  14   1       50.50       48.47     11.58 o 
   4  14   1       69.42       74.28     12.87 o 
   5  14   1      294.64      336.13     25.21 o 
   6  14   1       65.15       81.71     17.53 o 
   7  14   1        0.02       -6.06     16.82 o 
  -4  15   1       28.28       27.15     22.73 o 
  -3  15   1      112.93      139.92     27.15 o 
  -2  15   1        2.71      -20.13     20.13 o 
  -1  15   1       66.88       64.08     21.70 o 
   0  15   1       19.70       26.07     19.51 o 
   1  15   1        0.19       -5.97     13.61 o 
   2  15   1        0.01      -10.36     14.07 o 
   3  15   1       51.65       28.81     22.11 o 
   4  15   1      101.06      111.17     17.83 o 
   5  15   1      269.70      285.01     23.54 o 
   6  15   1       46.54       42.26     17.74 o 
  -2  16   1       78.42       56.10     25.09 o 
  -1  16   1       17.22       18.32     21.49 o 
   1  16   1       40.03       41.97     24.21 o 
   2  16   1       35.68       26.76     25.88 o 
   3  16   1      374.03      396.63     36.22 o 
   4  16   1        3.67        9.41     21.47 o 
   5  16   1      126.35      129.88     27.61 o 
  -2 -16   2        0.18      -15.06     22.41 o 
  -1 -16   2       86.85       98.06     26.73 o 
   0 -16   2       10.91       -3.71     23.15 o 
  -5 -15   2        5.14        3.35     17.38 o 
  -4 -15   2      310.78      375.94     23.20 o 
  -3 -15   2       81.92       79.83     23.90 o 
  -2 -15   2       44.68       44.48     24.61 o 
  -1 -15   2       21.96       17.13     14.58 o 
   0 -15   2       31.84       31.39     24.41 o 
   1 -15   2        0.00       18.17     24.48 o 
   2 -15   2       11.71       -0.59     24.62 o 
   3 -15   2       23.95        0.08     23.73 o 
  -6 -14   2      188.41      207.42     21.79 o 
  -5 -14   2       34.43       58.05     13.22 o 
  -4 -14   2       52.79       59.43     12.79 o 
  -3 -14   2      210.36      195.72     14.86 o 
  -2 -14   2        0.32       -6.06     14.89 o 
  -1 -14   2        3.93       10.56     14.99 o 
   0 -14   2       47.75       53.26     24.21 o 
   1 -14   2       34.45       41.35     24.23 o 
   2 -14   2      164.02      172.56     29.30 o 
   3 -14   2      203.60      168.23     28.71 o 
   4 -14   2       63.41       52.43     26.92 o 
  -7 -13   2        2.58       10.97     15.05 o 
  -6 -13   2      215.90      225.50     16.19 o 
  -5 -13   2        1.94       -7.26     12.15 o 
  -4 -13   2       78.57       91.11     12.75 o 
  -3 -13   2       42.35       43.00     11.51 o 
  -2 -13   2      179.76      179.55     13.29 o 
  -1 -13   2        2.28       -0.31     13.06 o 
   0 -13   2        0.27       -1.43     20.61 o 
   1 -13   2       30.35       15.20     21.26 o 
   2 -13   2        0.47        2.49     21.43 o 
   3 -13   2       49.71       13.53     22.60 o 
   4 -13   2        0.36        3.85     24.32 o 
   5 -13   2       22.65       35.14     27.21 o 
   6 -13   2       32.73       54.93     27.73 o 
  -8 -12   2       66.42       61.85     16.58 o 
  -7 -12   2        5.07       -2.50     15.59 o 
  -6 -12   2        0.34       -0.11     11.90 o 
  -5 -12   2       88.77       91.64     12.79 o 
  -4 -12   2      112.21      123.13     12.73 o 
  -3 -12   2       21.19       26.68     10.37 o 
  -2 -12   2        5.40       13.26      9.26 o 
  -1 -12   2      135.51      122.64     10.86 o 
   0 -12   2       69.61       77.31     13.10 o 
   1 -12   2      132.31      139.65     22.30 o 
   2 -12   2        0.38       16.28     19.97 o 
   3 -12   2      379.59      434.88     30.37 o 
   4 -12   2        4.39      -11.51     21.58 o 
   5 -12   2       46.49       31.58     24.03 o 
   6 -12   2        2.32        8.72     25.70 o 
   7 -12   2       11.93       29.02     20.31 o 
  -9 -11   2       17.42       14.09     16.45 o 
  -8 -11   2      332.57      319.16     22.08 o 
  -7 -11   2       76.03       62.14     19.68 o 
  -6 -11   2      525.69      550.80     18.90 o 
  -5 -11   2        2.78        1.08     10.86 o 
  -4 -11   2        1.26        5.74      9.97 o 
  -3 -11   2       17.30       20.81      9.49 o 
  -2 -11   2       71.70       52.38      9.81 o 
  -1 -11   2       41.67       28.26      9.17 o 
   0 -11   2       18.27       23.11      8.93 o 
   1 -11   2     1089.40     1172.98     37.96 o 
   2 -11   2       11.37        8.88     17.84 o 
   3 -11   2      218.76      234.36     25.31 o 
   4 -11   2        0.01        0.44     20.17 o 
   5 -11   2        3.56        1.52     22.84 o 
   6 -11   2       40.34       24.51     25.20 o 
   7 -11   2       19.42       10.08     18.78 o 
   8 -11   2       77.72       98.39     22.03 o 
  -9 -10   2        0.47       -5.28     15.69 o 
  -8 -10   2       14.58       17.52     15.62 o 
  -7 -10   2      285.36      284.75     19.47 o 
  -6 -10   2       31.23       29.44     11.52 o 
  -5 -10   2        1.81       -3.66      9.92 o 
  -4 -10   2      126.62      121.90     11.41 o 
  -3 -10   2       42.15       20.06     10.32 o 
  -2 -10   2      360.36      340.56     12.71 o 
  -1 -10   2      668.89      641.09     20.11 o 
   0 -10   2        1.13        4.69      7.31 o 
   1 -10   2      475.06      488.05     25.78 o 
   2 -10   2       65.53       80.60     18.45 o 
   3 -10   2       18.90       18.28     19.06 o 
   4 -10   2       38.33       43.07     20.58 o 
   5 -10   2      106.43      113.38     24.94 o 
   6 -10   2       75.19       82.61     24.82 o 
   7 -10   2        8.02        2.93     17.71 o 
   8 -10   2       85.85       85.40     21.42 o 
 -10  -9   2        4.60        6.93     17.75 o 
  -9  -9   2      543.25      545.61     50.89 o 
  -8  -9   2       32.06       37.45     14.55 o 
  -7  -9   2      365.54      366.40     20.12 o 
  -6  -9   2      532.99      536.77     17.31 o 
  -5  -9   2        1.09        0.46      9.39 o 
  -4  -9   2      315.58      294.38     12.57 o 
  -3  -9   2       17.34       22.49      8.10 o 
  -2  -9   2      396.56      340.23     11.77 o 
  -1  -9   2      964.88      967.98     30.66 o 
   0  -9   2        2.78       -1.71      6.93 o 
   1  -9   2        0.26       -1.37      7.42 o 
   2  -9   2       11.44        9.82     15.93 o 
   3  -9   2       98.70       79.14     19.15 o 
   4  -9   2       36.44       35.42     18.22 o 
   5  -9   2       35.96       36.33     21.26 o 
   6  -9   2      336.92      338.65     30.18 o 
   7  -9   2        1.44        2.71     16.38 o 
   8  -9   2       12.98       26.44     18.18 o 
   9  -9   2        1.18       -2.52     20.19 o 
 -10  -8   2       39.96       39.98     18.34 o 
  -9  -8   2        7.70       14.18     14.72 o 
  -8  -8   2      115.06      118.24     19.15 o 
  -7  -8   2        1.97       -3.71     13.19 o 
  -6  -8   2        3.62       14.06      9.95 o 
  -5  -8   2       40.34       40.94      9.19 o 
  -4  -8   2        8.11        3.66      8.16 o 
  -3  -8   2      525.89      500.09     13.46 o 
  -2  -8   2       82.79       70.23      8.20 o 
  -1  -8   2      320.02      293.59     10.32 o 
   0  -8   2      245.92      227.97      9.40 o 
   1  -8   2        0.28        3.29      6.28 o 
   2  -8   2      681.97      646.93     27.13 o 
   3  -8   2       40.19       46.91     16.92 o 
   4  -8   2      302.44      302.58     24.13 o 
   5  -8   2       40.29       41.89     19.68 o 
   6  -8   2      148.98      130.54     17.08 o 
   7  -8   2        5.20        1.08     16.13 o 
   8  -8   2        8.59        0.83     18.08 o 
   9  -8   2       70.39      140.61     36.93 o 
  10  -8   2      183.03      169.64     35.50 o 
 -11  -7   2      209.29      189.75     21.44 o 
 -10  -7   2      233.53      258.04     21.97 o 
  -9  -7   2      256.98      262.56     19.98 o 
  -8  -7   2       40.62       32.76     13.66 o 
  -7  -7   2      175.76      180.55     15.95 o 
  -6  -7   2      732.90      729.90     21.52 o 
  -5  -7   2        0.47        2.30      8.47 o 
  -4  -7   2      519.81      501.42     13.77 o 
  -3  -7   2     1115.20     1032.42     16.64 o 
  -2  -7   2      212.68      192.94      9.01 o 
  -1  -7   2       43.17       45.22      6.76 o 
   0  -7   2        1.53        1.48      4.41 o 
   1  -7   2        0.59        4.85      5.47 o 
   2  -7   2     1236.48     1169.34     15.32 o 
   3  -7   2      667.54      634.83     26.37 o 
   4  -7   2      213.08      198.55     19.63 o 
   5  -7   2      472.01      482.98     27.67 o 
   6  -7   2      333.65      330.63     19.69 o 
   7  -7   2      234.85      233.26     27.47 o 
   8  -7   2        0.12        4.87     17.53 o 
   9  -7   2       19.28        2.74     19.93 o 
  10  -7   2        1.17        1.57     20.53 o 
 -11  -6   2       83.90      101.43     20.26 o 
 -10  -6   2       45.96       42.56     16.46 o 
  -9  -6   2       18.29       19.19     14.80 o 
  -8  -6   2      181.80      171.18     16.09 o 
  -7  -6   2      232.75      219.13     15.84 o 
  -6  -6   2        0.47       -7.33      8.49 o 
  -5  -6   2      305.75      284.52     10.43 o 
  -4  -6   2      158.23      142.76      7.78 o 
  -3  -6   2        9.43        7.02      4.36 o 
  -2  -6   2      339.24      322.17      9.45 o 
  -1  -6   2      587.29      565.40     14.14 o 
   0  -6   2     2651.18     2569.20     45.48 o 
   1  -6   2      295.24      343.51      8.54 o 
   2  -6   2       54.92       52.61      5.67 o 
   3  -6   2       93.16       91.27     15.55 o 
   4  -6   2     2005.53     2092.45     42.66 o 
   5  -6   2     3027.87     2977.98     54.31 o 
   6  -6   2        0.19       -0.11     13.31 o 
   7  -6   2      149.52      139.53     17.19 o 
   8  -6   2      245.72      176.08     20.36 o 
   9  -6   2      188.21      174.25     21.74 o 
  10  -6   2        0.23        6.14     20.82 o 
 -11  -5   2       83.96      109.90     23.38 o 
 -10  -5   2       18.97        8.45     15.02 o 
  -9  -5   2       38.93       42.23     21.50 o 
  -8  -5   2      347.95      314.81     16.32 o 
  -7  -5   2       10.95       11.41      9.59 o 
  -6  -5   2      489.40      457.63     14.79 o 
  -5  -5   2      617.63      589.08     22.79 o 
  -4  -5   2     1159.06     1135.11     14.93 o 
  -3  -5   2      533.21      498.97      9.45 o 
  -2  -5   2      125.75      135.04      5.08 o 
  -1  -5   2     1053.90     1149.32     18.07 o 
   0  -5   2      192.36      266.37      6.35 o 
   1  -5   2        0.49        5.93      4.40 o 
   2  -5   2      458.24      460.97     18.37 o 
   3  -5   2      382.89      370.26     19.44 o 
   4  -5   2       38.75       27.74     16.19 o 
   5  -5   2       28.21       26.25     12.99 o 
   6  -5   2       46.44       53.15     13.70 o 
   7  -5   2      696.27      651.25     33.29 o 
   8  -5   2       74.82       62.70     16.94 o 
   9  -5   2        1.48        7.36     17.83 o 
  10  -5   2        1.80       -3.17     19.03 o 
  11  -5   2       41.71       38.62     20.45 o 
 -11  -4   2      268.40      290.58     19.23 o 
 -10  -4   2       89.20      102.70     19.28 o 
  -9  -4   2       64.65       85.40     13.60 o 
  -8  -4   2        5.39        8.13     11.00 o 
  -7  -4   2      270.70      262.48     13.69 o 
  -6  -4   2        3.41        5.05      8.40 o 
  -5  -4   2       37.28       25.22      7.84 o 
  -4  -4   2      752.04      709.79     11.96 o 
  -3  -4   2     1317.49     1331.42     21.76 o 
  -2  -4   2      680.24      582.06      8.51 o 
  -1  -4   2        0.08        1.65      3.09 o 
   0  -4   2     1609.07     1769.30     13.97 o 
   1  -4   2      934.10      950.42     16.54 o 
   2  -4   2      248.77      236.19      6.89 o 
   3  -4   2     2485.66     2538.45     38.65 o 
   4  -4   2      636.34      627.84     24.21 o 
   5  -4   2       22.60       27.99     11.48 o 
   6  -4   2      375.64      422.41     18.86 o 
   7  -4   2      276.24      273.86     17.94 o 
   8  -4   2       55.42       50.10     16.23 o 
   9  -4   2       36.17       32.71     18.08 o 
  10  -4   2       30.68       57.95     19.80 o 
  11  -4   2      117.16      136.53     24.09 o 
 -11  -3   2       20.62       29.72     15.67 o 
 -10  -3   2      210.81      212.30     18.63 o 
  -9  -3   2      198.45      171.23     15.45 o 
  -8  -3   2        1.68       -0.38     10.65 o 
  -7  -3   2        0.58       -2.07      9.85 o 
  -6  -3   2      606.44      592.53     16.32 o 
  -5  -3   2     3048.46     3227.58     61.44 o 
  -4  -3   2      808.01      913.14     14.98 o 
  -3  -3   2       61.29       62.33      5.36 o 
  -2  -3   2      133.50      105.61      4.48 o 
  -1  -3   2      994.73     1039.52      9.72 o 
   0  -3   2      241.81      259.28      5.85 o 
   1  -3   2     1929.23     1898.62     15.43 o 
   2  -3   2     2181.76     2166.38     37.55 o 
   3  -3   2      244.26      238.02      6.46 o 
   4  -3   2     1462.85     1604.54     22.86 o 
   5  -3   2      332.68      298.77     21.28 o 
   6  -3   2      196.89      218.97     15.37 o 
   7  -3   2       60.45       50.02     13.82 o 
   8  -3   2        7.17       13.23     15.00 o 
   9  -3   2      119.14      128.49     30.04 o 
  10  -3   2       30.50       23.74     18.29 o 
  11  -3   2      214.03      207.03     23.79 o 
 -11  -2   2        0.06      -15.06     19.22 o 
 -10  -2   2       64.38       65.02     14.67 o 
  -9  -2   2      739.33      752.87     40.49 o 
  -8  -2   2      115.12      108.32     12.74 o 
  -7  -2   2      317.23      327.61     14.38 o 
  -6  -2   2      990.33     1010.45     45.03 o 
  -5  -2   2      152.34      147.99      9.70 o 
  -4  -2   2     1094.77     1122.06     16.27 o 
  -3  -2   2     2126.66     2220.38     16.62 o 
  -2  -2   2       67.98       73.81      4.77 o 
  -1  -2   2      892.38      913.35     10.15 o 
   0  -2   2      163.56      165.60      4.48 o 
   1  -2   2     3289.41     3516.86     18.98 o 
   2  -2   2      675.73      709.67      9.50 o 
   3  -2   2      185.50      219.44      9.24 o 
   4  -2   2     2371.75     2696.82     27.12 o 
   5  -2   2      171.22      176.30     12.20 o 
   6  -2   2       28.06       21.62     12.21 o 
   7  -2   2       15.15       11.26     13.25 o 
   8  -2   2      231.53      231.18     17.73 o 
   9  -2   2      196.56      197.23     19.13 o 
  10  -2   2       13.49       13.27     17.88 o 
  11  -2   2       18.60       21.56     19.19 o 
  12  -2   2      106.07       94.68     22.17 o 
 -11  -1   2      101.10      109.89     21.96 o 
 -10  -1   2        7.86        2.26     12.01 o 
  -9  -1   2      255.57      243.21     14.03 o 
  -8  -1   2      322.76      317.77     15.65 o 
  -7  -1   2       61.99       52.77     10.16 o 
  -6  -1   2      167.11      149.23     13.88 o 
  -5  -1   2      782.63      799.30     15.60 o 
  -4  -1   2      267.57      293.84     14.59 o 
  -3  -1   2     4868.88     4987.85     42.08 o 
  -2  -1   2       37.68       42.71      4.38 o 
  -1  -1   2     2733.02     2877.60     24.27 o 
   1  -1   2     1862.37     2013.23     21.85 o 
   2  -1   2     1108.22     1380.79     28.82 o 
   3  -1   2     1017.66     1298.25     29.43 o 
   4  -1   2     3547.05     4114.75    288.62 o 
   5  -1   2      112.32      136.99      7.82 o 
   6  -1   2       17.53       19.42      7.81 o 
   7  -1   2      560.75      576.97     14.31 o 
   8  -1   2      174.21      164.97     11.09 o 
   9  -1   2      112.49       96.53     17.75 o 
  10  -1   2       36.96       29.42     17.88 o 
  11  -1   2      242.71      262.61     24.36 o 
  12  -1   2       33.76       43.07     21.79 o 
 -11   0   2        4.84        4.23     20.35 o 
 -10   0   2       10.84       25.64     18.49 o 
  -9   0   2      224.66      224.41     13.66 o 
  -8   0   2       12.29       19.97      9.18 o 
  -7   0   2      368.60      388.76     14.30 o 
  -6   0   2       54.03       58.92      9.76 o 
  -5   0   2     1576.51     1547.98     20.17 o 
  -4   0   2        2.52       -0.66      5.88 o 
  -3   0   2     1055.34     1157.59      9.41 o 
  -2   0   2     1131.94     1097.07      8.62 o 
  -1   0   2     1740.41     1809.73     10.23 o 
   2   0   2    18081.55    25961.27    207.41 o 
   3   0   2        6.57       17.84      4.78 o 
   4   0   2      305.93      314.52      8.55 o 
   5   0   2       27.19       40.45      8.85 o 
   6   0   2      471.08      493.63     12.50 o 
   7   0   2        3.23        7.98      8.84 o 
   8   0   2        0.23        2.02      9.81 o 
   9   0   2      585.41      585.66     17.47 o 
  10   0   2        6.36       -2.14     17.39 o 
  11   0   2       26.23       28.20     20.11 o 
  12   0   2        1.13       17.99     20.63 o 
 -11   1   2       62.81       43.34     20.71 o 
 -10   1   2       67.36       77.78     17.70 o 
  -9   1   2        9.18        2.24     14.11 o 
  -8   1   2      181.12      178.48     11.59 o 
  -7   1   2      427.65      405.47     14.78 o 
  -6   1   2      400.30      405.63     11.72 o 
  -5   1   2     2512.04     2558.07     24.62 o 
  -4   1   2        4.09        5.99      5.79 o 
  -3   1   2      134.09      109.25      4.65 o 
  -2   1   2     1914.93     1918.72     29.82 o 
  -1   1   2      780.62      749.79     12.07 o 
   2   1   2       49.80       91.41      5.29 o 
   3   1   2     1727.17     2191.64     56.44 o 
   4   1   2     1398.96     1649.86     52.85 o 
   5   1   2     1166.24     1267.22     15.96 o 
   6   1   2        8.49       11.57      5.16 o 
   7   1   2      465.59      505.20     14.22 o 
   8   1   2       30.10       28.63     10.20 o 
   9   1   2      525.99      553.42     17.59 o 
  10   1   2        8.86        5.90     11.89 o 
  11   1   2      145.98      151.20     21.98 o 
  12   1   2       19.94       -0.06     21.13 o 
 -11   2   2       24.96       29.66     30.18 o 
 -10   2   2        0.05       -5.28     17.02 o 
  -9   2   2      141.10      136.39     16.80 o 
  -8   2   2        0.21        2.44     14.32 o 
  -7   2   2     1415.90     1444.71     24.94 o 
  -6   2   2       49.60       45.18      7.89 o 
  -5   2   2      107.39      100.76      7.48 o 
  -4   2   2      691.55      666.93     11.53 o 
  -3   2   2      622.62      716.92      8.75 o 
  -2   2   2     1682.12     1662.02     11.08 o 
  -1   2   2       37.42       48.81      4.14 o 
   0   2   2     2666.05     2813.62     23.87 o 
   1   2   2    12732.08    13107.59    116.18 o 
   2   2   2    52247.48    56597.13    605.21 o 
   3   2   2     8244.54     8805.76     67.24 o 
   4   2   2       56.21       95.15     14.23 o 
   5   2   2       23.67       23.40      4.13 o 
   6   2   2      290.18      268.08     10.85 o 
   7   2   2      100.14       99.02     10.39 o 
   8   2   2       97.30       94.18     10.97 o 
   9   2   2      383.31      368.21     15.94 o 
  10   2   2        2.73       -7.39     12.08 o 
  11   2   2      160.97      168.48     22.13 o 
  12   2   2        0.19       -6.16     19.72 o 
 -11   3   2       21.47       23.68     21.11 o 
 -10   3   2        1.11       -3.31     17.62 o 
  -9   3   2       94.69       60.50     17.04 o 
  -8   3   2       36.48       47.00     14.44 o 
  -7   3   2      972.46     1053.72     24.75 o 
  -6   3   2       64.98       63.39      7.70 o 
  -5   3   2       69.31       57.67      6.35 o 
  -4   3   2        9.42       16.44      5.09 o 
  -3   3   2      936.68     1203.43     12.36 o 
  -2   3   2     1825.55     1911.03     13.96 o 
  -1   3   2      129.04      140.19      4.18 o 
   0   3   2     3031.71     2955.31     19.08 o 
   1   3   2        0.02        4.42      4.37 o 
   2   3   2      207.53      192.00      5.96 o 
   3   3   2      928.92      987.30     10.68 o 
   4   3   2      969.58      996.07     10.86 o 
   5   3   2       10.38       16.83      3.77 o 
   6   3   2      113.77      136.95     11.82 o 
   7   3   2      466.50      478.29     17.60 o 
   8   3   2        8.42        4.27      9.73 o 
   9   3   2      428.89      439.04     16.66 o 
  10   3   2        1.06      -11.53     12.07 o 
  11   3   2      169.99      139.32     15.72 o 
  12   3   2        0.01       14.40     18.84 o 
 -11   4   2       31.13       51.28     20.81 o 
 -10   4   2        0.71       -0.08     18.50 o 
  -9   4   2      141.98      156.32     18.95 o 
  -8   4   2       55.64       47.47     15.39 o 
  -7   4   2        8.28       -9.33     12.97 o 
  -6   4   2      118.71      123.42     13.45 o 
  -5   4   2      662.25      618.56     23.32 o 
  -4   4   2      148.65      109.17      9.81 o 
  -3   4   2     1136.25     1023.00     82.11 o 
  -2   4   2      169.08      120.49      4.25 o 
  -1   4   2        1.86        8.51      4.35 o 
   0   4   2     3083.57     3117.78     27.71 o 
   1   4   2     1854.31     1889.87     14.79 o 
   2   4   2     2438.96     2695.77     20.90 o 
   3   4   2       97.78       82.87      5.55 o 
   4   4   2       37.95       69.02      5.49 o 
   5   4   2       28.31       21.05      4.65 o 
   6   4   2      222.38      211.24     13.05 o 
   7   4   2      835.09      856.08     34.40 o 
   8   4   2      138.20      133.44     14.61 o 
   9   4   2      364.27      361.45     15.91 o 
  10   4   2      223.89      217.30     15.82 o 
  11   4   2       42.59       36.32     14.63 o 
  12   4   2      107.36      109.68     16.76 o 
 -11   5   2       15.81       19.06     21.69 o 
 -10   5   2       13.76       -6.56     18.91 o 
  -9   5   2       86.47       79.34     18.92 o 
  -8   5   2      147.20      171.71     23.63 o 
  -7   5   2      719.75      729.78     25.00 o 
  -6   5   2        0.52        5.93     11.86 o 
  -5   5   2       26.93       21.41     13.40 o 
  -4   5   2        6.67       15.92     11.20 o 
  -3   5   2      343.81      398.64     16.27 o 
  -2   5   2      774.83      673.89     61.54 o 
  -1   5   2       48.54       30.54      5.05 o 
   0   5   2     3048.53     3094.06     22.36 o 
   1   5   2       50.26       57.64      3.90 o 
   2   5   2      201.74      184.55      5.73 o 
   3   5   2       21.46       19.54      4.43 o 
   4   5   2      294.14      290.91     10.81 o 
   5   5   2       22.79       26.64      9.61 o 
   6   5   2        4.03        4.16     10.40 o 
   7   5   2     1411.03     1466.79     38.43 o 
   8   5   2        3.37       -0.90     12.37 o 
   9   5   2      352.75      302.10     19.01 o 
  10   5   2        1.14        4.47     12.89 o 
  11   5   2      174.78      153.21     16.58 o 
  12   5   2       23.91       22.64     15.42 o 
 -10   6   2        0.04       -0.53     20.64 o 
  -9   6   2      173.20      147.89     19.36 o 
  -8   6   2      482.11      541.36     23.31 o 
  -7   6   2        9.28       20.14     13.77 o 
  -6   6   2      116.32      131.83     17.77 o 
  -5   6   2       10.97       16.79     13.43 o 
  -4   6   2        7.11        3.03     12.27 o 
  -3   6   2        2.08       -0.85     10.33 o 
  -2   6   2      277.46      213.77     26.43 o 
  -1   6   2      738.79      641.22     12.28 o 
   0   6   2     1002.73     1033.24     28.43 o 
   1   6   2        1.62        5.12      3.55 o 
   2   6   2       51.63       55.62      4.10 o 
   3   6   2        0.00        1.64      4.03 o 
   4   6   2       42.34       53.23      6.92 o 
   5   6   2      483.99      474.27     16.38 o 
   6   6   2      125.33      137.87     16.29 o 
   7   6   2     1144.63     1115.87     25.89 o 
   8   6   2        7.63        9.87     12.55 o 
   9   6   2       85.80       70.71     15.40 o 
  10   6   2       11.34       15.60     13.03 o 
  11   6   2       71.81       52.96     15.14 o 
  12   6   2        0.87        0.80     15.18 o 
 -10   7   2      393.48      422.96     29.25 o 
  -9   7   2       47.41       62.08     19.24 o 
  -8   7   2       59.81       63.90     17.16 o 
  -7   7   2       14.87        7.02     14.63 o 
  -6   7   2       27.98       27.08     16.40 o 
  -5   7   2      164.47      153.45     17.12 o 
  -4   7   2       17.01       15.77     12.73 o 
  -3   7   2     1162.73     1105.24     30.30 o 
  -2   7   2      929.70      752.76    106.53 o 
  -1   7   2       78.28       74.56      7.17 o 
   0   7   2        0.03        2.50      4.48 o 
   1   7   2        0.32       -0.07      4.22 o 
   2   7   2     1464.07     1383.86     35.36 o 
   3   7   2       14.17       15.02      4.31 o 
   4   7   2       69.16       65.34      7.90 o 
   5   7   2     1539.29     1559.75     69.35 o 
   6   7   2       46.10       49.99     11.43 o 
   7   7   2        9.80        7.62     12.13 o 
   8   7   2      152.36      147.09     16.08 o 
   9   7   2      113.09       96.43     16.76 o 
  10   7   2       10.47       13.30     20.61 o 
  11   7   2        0.01        0.10     14.86 o 
  -9   8   2        6.59       11.93     20.76 o 
  -8   8   2        1.79        8.65     16.93 o 
  -7   8   2      159.74      161.02     17.60 o 
  -6   8   2        0.41       23.66     16.26 o 
  -5   8   2       23.08       21.31     14.88 o 
  -4   8   2      552.61      544.88     38.04 o 
  -3   8   2      757.13      776.26     22.71 o 
  -2   8   2       10.02        9.84      9.94 o 
  -1   8   2      220.96      206.57      9.94 o 
   0   8   2     1416.47     1352.03     25.48 o 
   1   8   2      124.46      126.75      7.41 o 
   2   8   2      108.03      114.00      7.94 o 
   3   8   2     1181.76     1198.64     17.05 o 
   4   8   2     1589.43     1668.73     21.53 o 
   5   8   2      244.67      238.65     14.60 o 
   6   8   2        8.12       14.07     11.66 o 
   7   8   2        0.03       -2.47     12.17 o 
   8   8   2        4.87       -3.60     13.24 o 
   9   8   2       90.45       77.33     16.83 o 
  10   8   2       90.56       73.67     18.04 o 
  11   8   2       34.97       32.63     15.54 o 
  -9   9   2       23.09       12.23     22.27 o 
  -8   9   2       20.33        9.15     18.06 o 
  -7   9   2      119.36      138.11     17.83 o 
  -6   9   2        0.29       -7.41     17.82 o 
  -5   9   2      249.71      240.57     20.66 o 
  -4   9   2      453.68      464.37     22.19 o 
  -3   9   2      430.07      421.51     24.48 o 
  -2   9   2        5.28        9.70     10.05 o 
  -1   9   2     1155.78     1123.40     22.24 o 
   0   9   2        3.09        7.80      5.61 o 
   1   9   2      195.06      199.35      7.00 o 
   2   9   2        5.54        3.71      7.22 o 
   3   9   2      926.27      892.46     25.48 o 
   4   9   2        2.65       -3.22      7.60 o 
   5   9   2       11.80       16.04      8.43 o 
   6   9   2       49.50       54.00     13.00 o 
   7   9   2      207.32      215.39     17.26 o 
   8   9   2       85.16       81.77     15.71 o 
   9   9   2        0.00       -6.29     15.44 o 
  10   9   2       81.19      118.34     19.66 o 
  11   9   2       18.21       23.95     18.13 o 
  -8  10   2        5.88      -10.92     30.67 o 
  -7  10   2       40.22       69.09     17.49 o 
  -6  10   2      241.72      225.71     22.88 o 
  -5  10   2      451.96      495.58     29.87 o 
  -4  10   2        0.08       10.00     14.08 o 
  -3  10   2      490.73      464.77     28.69 o 
  -2  10   2      209.94      209.43     14.86 o 
  -1  10   2     2675.87     2584.62     46.37 o 
   0  10   2      709.37      671.05     12.15 o 
   1  10   2      823.88      843.62     15.64 o 
   2  10   2      268.75      259.70     10.82 o 
   3  10   2      126.04      133.87      9.39 o 
   4  10   2      429.13      465.74     14.02 o 
   5  10   2      153.32      181.79     11.82 o 
   6  10   2        1.56       -0.63     13.01 o 
   7  10   2       89.64       72.78     14.80 o 
   8  10   2       51.10       58.93     16.41 o 
   9  10   2       29.58        9.00     16.92 o 
  10  10   2       95.98      127.34     20.55 o 
  -8  11   2       43.69       66.50     21.26 o 
  -7  11   2      108.29      125.87     28.83 o 
  -6  11   2        7.10        4.27     22.99 o 
  -5  11   2       36.74       21.60     17.50 o 
  -4  11   2       22.59       13.54     14.89 o 
  -3  11   2        0.09        0.91     13.29 o 
  -2  11   2      382.14      362.75     23.76 o 
  -1  11   2      235.27      238.80     15.12 o 
   0  11   2        3.72        4.52      7.63 o 
   1  11   2     1444.26     1437.87     36.11 o 
   2  11   2      597.51      611.89     20.85 o 
   3  11   2       23.61       13.17      8.95 o 
   4  11   2       95.30       92.69     10.38 o 
   5  11   2      279.82      278.20     22.66 o 
   6  11   2       49.09       39.44     14.13 o 
   7  11   2       11.89       15.16     14.60 o 
   8  11   2      217.06      244.73     21.02 o 
   9  11   2       25.02       23.57     15.04 o 
  10  11   2       18.44       12.10     16.20 o 
  -7  12   2       16.85       14.49     28.32 o 
  -6  12   2       11.09        9.66     23.44 o 
  -5  12   2      575.40      659.39     36.47 o 
  -4  12   2      332.36      392.55     29.64 o 
  -3  12   2       67.38       65.12     19.97 o 
  -2  12   2       90.60       97.09     19.88 o 
  -1  12   2      156.74      166.80     25.13 o 
   0  12   2       42.77       45.64     12.67 o 
   1  12   2        9.91        8.21      8.69 o 
   2  12   2      934.41      960.39     20.44 o 
   3  12   2       63.79       64.14     10.40 o 
   4  12   2       40.24       41.59     11.01 o 
   5  12   2      194.13      180.07     12.94 o 
   6  12   2      140.18      161.30     17.73 o 
   7  12   2       12.07        2.90     14.74 o 
   8  12   2        7.54        0.65     17.77 o 
   9  12   2        2.20        2.74     16.59 o 
  -6  13   2       86.26       65.19     25.18 o 
  -5  13   2        0.19       -5.12     22.94 o 
  -4  13   2       22.52       -2.56     22.40 o 
  -3  13   2       32.13       49.80     21.29 o 
  -2  13   2      112.33      114.26     20.69 o 
  -1  13   2       64.91       61.66     18.81 o 
   0  13   2      218.11      240.58     16.72 o 
   1  13   2       21.37       11.38     12.46 o 
   2  13   2       93.98       75.48     10.63 o 
   3  13   2      186.88      180.35     12.55 o 
   4  13   2        2.79        5.24     10.38 o 
   5  13   2       80.61       84.06     15.85 o 
   6  13   2       18.42       26.48     16.22 o 
   7  13   2       87.12       84.00     17.92 o 
   8  13   2       15.04       10.08     17.13 o 
   9  13   2      209.76      188.75     33.42 o 
  -5  14   2       11.51       11.52     24.58 o 
  -4  14   2       57.15       43.98     22.98 o 
  -3  14   2      100.09      121.70     23.97 o 
  -2  14   2        9.95       -7.44     18.55 o 
   0  14   2      203.68      208.50     17.58 o 
   1  14   2      177.83      181.80     15.66 o 
   2  14   2        9.11       -1.52     12.89 o 
   3  14   2      206.57      204.79     18.30 o 
   4  14   2      138.34      132.32     18.40 o 
   5  14   2      320.20      339.11     21.70 o 
   6  14   2       33.78        7.18     16.11 o 
   7  14   2      130.23      147.45     19.67 o 
   8  14   2        1.88       -4.67     16.95 o 
  -4  15   2      159.52      222.25     28.83 o 
  -3  15   2        0.17      -16.37     20.83 o 
  -2  15   2       52.09       34.69     22.53 o 
  -1  15   2        8.75       -4.92     19.59 o 
   0  15   2       19.38        9.97     22.07 o 
   1  15   2        8.50       12.04     21.68 o 
   2  15   2        4.24        7.90     23.99 o 
   3  15   2      438.08      518.49     36.32 o 
   4  15   2       48.87       44.06     16.22 o 
   5  15   2        0.97       -7.60     15.64 o 
   6  15   2       51.20       47.89     26.07 o 
   7  15   2      120.37      130.23     20.07 o 
   1  16   2      315.93      325.83     32.91 o 
   2  16   2      106.10      131.71     28.60 o 
   3  16   2      142.62      127.15     29.75 o 
   4  16   2        7.02       -7.00     22.90 o 
   5  16   2       28.80       22.13     16.80 o 
  -4 -15   3       61.91       72.86     18.85 o 
  -3 -15   3        9.62        3.60     22.91 o 
  -2 -15   3       65.66       21.39     23.67 o 
  -1 -15   3       70.01       88.83     26.48 o 
   0 -15   3        8.49      -10.76     22.36 o 
   1 -15   3        0.12      -14.62     24.75 o 
   2 -15   3      106.67      107.29     29.72 o 
  -6 -14   3       45.87       59.35     19.12 o 
  -5 -14   3        1.53        5.02     16.75 o 
  -4 -14   3       12.19       -1.28     16.03 o 
  -3 -14   3      285.73      330.28     21.45 o 
  -2 -14   3       22.30       33.43     23.65 o 
  -1 -14   3        8.26       15.82     23.58 o 
   0 -14   3      251.48      289.02     30.04 o 
   1 -14   3      112.99      111.00     26.66 o 
   2 -14   3       36.23       43.72     25.82 o 
   3 -14   3       11.30       18.19     26.21 o 
   4 -14   3       87.45      126.50     29.76 o 
  -7 -13   3        6.97        0.83     26.51 o 
  -6 -13   3       33.11       39.96     17.76 o 
  -5 -13   3       78.52       52.65     17.58 o 
  -4 -13   3      102.53      106.89     17.71 o 
  -3 -13   3       33.07       23.34     11.84 o 
  -2 -13   3       70.36       72.66     11.46 o 
  -1 -13   3       71.42       59.87     14.10 o 
   0 -13   3      402.83      421.52     30.71 o 
   1 -13   3      207.01      220.61     27.37 o 
   2 -13   3       14.41        8.78     23.20 o 
   3 -13   3        0.01       16.54     22.99 o 
   4 -13   3      102.00       88.65     26.94 o 
   5 -13   3        0.01        5.63     25.27 o 
  -8 -12   3       69.13      112.95     30.52 o 
  -7 -12   3       43.49       55.90     15.14 o 
  -6 -12   3       30.15       20.44     12.20 o 
  -5 -12   3      363.37      366.85     16.97 o 
  -4 -12   3       61.08       65.04     12.75 o 
  -3 -12   3        6.49        6.82      9.91 o 
  -2 -12   3       56.51       47.75     10.61 o 
  -1 -12   3      105.10      105.53     11.18 o 
   0 -12   3      132.43      141.35     23.75 o 
   1 -12   3       36.74       34.25     21.66 o 
   2 -12   3      257.60      232.33     26.88 o 
   3 -12   3       40.45       55.18     24.21 o 
   4 -12   3      135.43      173.99     27.56 o 
   5 -12   3       35.25       30.40     25.28 o 
   6 -12   3        0.87       20.92     19.21 o 
   7 -12   3      164.99      165.95     21.93 o 
  -9 -11   3       49.28       58.69     16.70 o 
  -8 -11   3       22.47       20.58     15.10 o 
  -7 -11   3       94.82       79.45     16.72 o 
  -6 -11   3      196.24      197.46     14.79 o 
  -5 -11   3       28.28       15.89     11.03 o 
  -4 -11   3        0.20       -2.40      9.63 o 
  -3 -11   3      577.21      557.80     16.81 o 
  -2 -11   3      452.52      486.28     15.44 o 
  -1 -11   3      287.34      252.53     12.43 o 
   0 -11   3        2.83       -0.40      8.38 o 
   1 -11   3        2.33       11.02     19.43 o 
   2 -11   3      119.03      117.81     22.82 o 
   3 -11   3       12.88       19.12     19.60 o 
   4 -11   3       78.53       70.13     23.75 o 
   5 -11   3      328.58      277.38     29.84 o 
   6 -11   3        3.19       23.29     20.18 o 
   7 -11   3       54.02       41.11     19.26 o 
  -9 -10   3        0.97       -7.66     16.15 o 
  -8 -10   3       75.01       70.98     16.59 o 
  -7 -10   3       44.43       50.76     14.46 o 
  -6 -10   3       21.06        2.31     11.10 o 
  -5 -10   3      138.80      132.94     12.42 o 
  -4 -10   3      471.87      468.79     15.43 o 
  -3 -10   3      475.33      444.20     23.66 o 
  -2 -10   3       16.41       24.60      8.44 o 
  -1 -10   3       50.38       51.58      9.05 o 
   0 -10   3      454.14      396.80     12.78 o 
   1 -10   3      202.50      192.07     21.74 o 
   2 -10   3       65.56       41.99     20.13 o 
   3 -10   3       18.72       14.46     19.12 o 
   4 -10   3       63.39       78.28     22.23 o 
   5 -10   3       83.26       76.40     24.85 o 
   6 -10   3      219.78      221.76     20.27 o 
   7 -10   3        0.82        5.24     18.53 o 
   8 -10   3        7.58       15.55     19.44 o 
 -10  -9   3      135.63      135.15     19.33 o 
  -9  -9   3        2.57       10.66     15.74 o 
  -8  -9   3        1.38        5.78     13.71 o 
  -7  -9   3      196.47      191.27     17.04 o 
  -6  -9   3      230.10      223.07     13.63 o 
  -5  -9   3      534.26      531.82     16.61 o 
  -4  -9   3       25.92       21.82      8.89 o 
  -3  -9   3      568.88      514.32     14.43 o 
  -2  -9   3        4.37        0.23      7.48 o 
  -1  -9   3       25.00       24.56      7.48 o 
   0  -9   3        0.07        3.60      7.02 o 
   1  -9   3       20.09       24.84      8.44 o 
   2  -9   3      318.36      319.74     23.65 o 
   3  -9   3      364.70      381.77     26.23 o 
   4  -9   3      135.15      137.67     22.25 o 
   5  -9   3      163.56      146.50     24.10 o 
   6  -9   3      177.37      200.46     19.16 o 
   7  -9   3       12.43       13.08     17.26 o 
   8  -9   3       16.10       16.82     18.35 o 
   9  -9   3       76.47       64.69     21.02 o 
 -10  -8   3       21.67       13.68     16.25 o 
  -9  -8   3       10.08       12.77     14.81 o 
  -8  -8   3        0.40       -2.45     13.50 o 
  -7  -8   3      373.54      357.22     19.19 o 
  -6  -8   3      301.64      300.03     14.22 o 
  -5  -8   3      129.53       98.10     10.40 o 
  -4  -8   3      388.66      375.81     14.14 o 
  -3  -8   3      505.53      501.86     19.81 o 
  -2  -8   3       41.71       26.91      7.72 o 
  -1  -8   3      156.34      139.97      8.96 o 
   0  -8   3       48.00       60.80      7.43 o 
   1  -8   3      700.90      664.15     15.54 o 
   2  -8   3      391.06      351.58     20.90 o 
   3  -8   3       44.83       52.44     17.51 o 
   4  -8   3      921.50      908.22     34.51 o 
   5  -8   3        0.03       13.96     20.07 o 
   6  -8   3      109.69       95.13     18.30 o 
   7  -8   3       11.45       11.89     16.32 o 
   8  -8   3        1.45       -2.76     17.08 o 
   9  -8   3       66.33       60.06     20.65 o 
 -10  -7   3        0.08       -8.23     15.96 o 
  -9  -7   3        8.26        9.87     14.92 o 
  -8  -7   3      134.34      107.95     15.97 o 
  -7  -7   3       89.23       85.82     13.66 o 
  -6  -7   3        0.01        0.40     10.83 o 
  -5  -7   3     1072.97     1035.75     19.36 o 
  -4  -7   3        3.76        1.09      7.97 o 
  -3  -7   3      354.05      360.90     11.90 o 
  -2  -7   3      118.50      109.35      8.27 o 
  -1  -7   3        8.02        7.05      2.39 o 
   0  -7   3        0.30        2.06      6.16 o 
   1  -7   3      815.00      774.02     15.64 o 
   2  -7   3     1911.88     1773.40     43.89 o 
   3  -7   3      100.82       90.67     17.45 o 
   4  -7   3      149.90      154.87     19.74 o 
   5  -7   3        0.37        1.60     19.49 o 
   6  -7   3        6.24       17.55     14.44 o 
   7  -7   3      167.01      180.05     18.95 o 
   8  -7   3        0.14        2.72     18.56 o 
   9  -7   3        0.18       -8.61     19.25 o 
  10  -7   3      321.05      327.43     26.85 o 
 -11  -6   3        0.57       -0.55     16.73 o 
 -10  -6   3        8.28        5.81     16.92 o 
  -9  -6   3       39.21       42.67     15.33 o 
  -8  -6   3       47.58       49.87     13.88 o 
  -7  -6   3      208.45      195.08     13.06 o 
  -6  -6   3      374.78      362.43     21.81 o 
  -5  -6   3     2211.71     2156.65     45.41 o 
  -4  -6   3      506.54      475.59     11.24 o 
  -3  -6   3      111.53       95.72      6.34 o 
  -2  -6   3        6.68        7.71      3.91 o 
  -1  -6   3      348.04      301.37      8.82 o 
   0  -6   3       72.18       53.60      5.94 o 
   1  -6   3      209.32      205.43      9.30 o 
   2  -6   3     3683.05     3494.10     45.29 o 
   3  -6   3      132.01      105.53     29.24 o 
   4  -6   3       46.40       40.04     17.36 o 
   5  -6   3       17.70       20.77     12.27 o 
   6  -6   3       25.13       22.02     14.61 o 
   7  -6   3      140.13      133.77     17.73 o 
   8  -6   3       93.22       97.85     18.37 o 
   9  -6   3      297.15      302.69     23.96 o 
  10  -6   3       58.28       58.77     21.35 o 
 -11  -5   3        2.37        7.28     16.69 o 
 -10  -5   3      318.53      271.68     21.24 o 
  -9  -5   3        6.33        1.73     12.07 o 
  -8  -5   3       11.78        8.07     11.26 o 
  -7  -5   3      708.93      696.22     19.25 o 
  -6  -5   3        0.80       -1.53      8.13 o 
  -5  -5   3       50.03       43.63      7.92 o 
  -4  -5   3        1.79        2.28      6.11 o 
  -3  -5   3      206.26      191.79      7.31 o 
  -2  -5   3     1121.95     1043.77     11.92 o 
  -1  -5   3      206.59      245.18      6.46 o 
   0  -5   3     2026.18     1978.22     42.56 o 
   1  -5   3      261.71      256.84     21.29 o 
   2  -5   3      417.08      334.03     21.65 o 
   3  -5   3        0.87        1.08      4.77 o 
   4  -5   3      237.90      114.99    132.90 o 
   5  -5   3       37.40       44.32     12.56 o 
   6  -5   3      137.01      112.94     14.78 o 
   7  -5   3      670.97      658.81     43.05 o 
   8  -5   3      292.29      295.87     21.21 o 
   9  -5   3       83.70       80.14     19.41 o 
  10  -5   3        0.42        2.51     19.53 o 
  11  -5   3        5.70       -9.19     20.80 o 
 -11  -4   3       35.99       49.24     17.59 o 
 -10  -4   3        1.43        7.26     13.87 o 
  -9  -4   3       52.67       43.41     13.09 o 
  -8  -4   3       53.31       41.38     11.34 o 
  -7  -4   3      296.31      278.24     13.76 o 
  -6  -4   3      445.10      464.81     14.71 o 
  -5  -4   3      453.48      431.16     13.08 o 
  -4  -4   3       34.31       27.92      6.22 o 
  -3  -4   3      374.06      405.75      9.69 o 
  -2  -4   3      224.89      228.00      6.54 o 
  -1  -4   3      559.33      593.05      8.32 o 
   0  -4   3     7667.09     7828.98     30.85 o 
   1  -4   3       12.45       11.96      5.77 o 
   2  -4   3     1000.65     1062.34     13.66 o 
   3  -4   3       44.58       44.68      6.21 o 
   4  -4   3       52.92       43.29      5.39 o 
   5  -4   3      669.51      507.83     99.11 o 
   6  -4   3        0.02        4.21     12.53 o 
   7  -4   3       55.44       68.04     14.26 o 
   8  -4   3       16.34       26.16     15.51 o 
   9  -4   3      135.45      148.12     18.85 o 
  10  -4   3        1.01        6.65     18.90 o 
  11  -4   3        0.06      -10.99     20.26 o 
 -11  -3   3       23.45       31.37     14.39 o 
 -10  -3   3       15.32       -2.12     14.39 o 
  -9  -3   3      566.19      571.16     21.11 o 
  -8  -3   3      251.90      235.37     15.15 o 
  -7  -3   3      341.33      320.89     15.24 o 
  -6  -3   3       12.15        5.90      8.98 o 
  -5  -3   3      422.33      394.58     12.88 o 
  -4  -3   3     3317.03     3316.58     37.15 o 
  -3  -3   3      160.74      151.00      6.51 o 
  -2  -3   3     1039.65      930.35     10.53 o 
  -1  -3   3     1391.89     1325.73     10.88 o 
   0  -3   3     1916.27     1996.58     16.13 o 
   1  -3   3     1282.29     1361.03     15.19 o 
   2  -3   3      129.34      111.06      6.49 o 
   3  -3   3     1037.35      960.80     16.14 o 
   4  -3   3      509.72      520.74      9.52 o 
   5  -3   3       71.70       68.69     10.71 o 
   6  -3   3     1095.56     1186.05     25.23 o 
   7  -3   3      465.98      418.26     19.08 o 
   8  -3   3        0.09       -1.31     13.30 o 
   9  -3   3      229.36      232.98     20.23 o 
  10  -3   3       31.66       58.01     18.64 o 
  11  -3   3        1.62        2.29     19.30 o 
 -11  -2   3        1.35        5.40     19.27 o 
 -10  -2   3        7.26       17.20     12.48 o 
  -9  -2   3      104.81       74.24     13.21 o 
  -8  -2   3      233.38      230.01     14.40 o 
  -7  -2   3      633.02      635.10     18.09 o 
  -6  -2   3      595.75      589.47     17.28 o 
  -5  -2   3       49.62       45.13      8.67 o 
  -4  -2   3      157.80      192.42      5.81 o 
  -3  -2   3      335.72      336.32      8.23 o 
  -2  -2   3     1537.97     1583.26     12.85 o 
  -1  -2   3      699.70      746.09      9.04 o 
   0  -2   3     3490.55     3478.75     22.73 o 
   1  -2   3        6.74        3.76      5.48 o 
   2  -2   3      464.54      518.06      7.97 o 
   3  -2   3     1066.98     1062.05     11.57 o 
   4  -2   3      588.32      635.39     18.61 o 
   5  -2   3       71.24       70.37     11.06 o 
   6  -2   3       23.93       20.12     12.35 o 
   7  -2   3      155.61      175.68     15.37 o 
   8  -2   3      177.40      193.62     17.42 o 
   9  -2   3      119.66      108.09     17.15 o 
  10  -2   3        3.52       13.62     18.18 o 
  11  -2   3       15.64       12.09     26.74 o 
  12  -2   3        2.74       -5.64     21.57 o 
 -11  -1   3       18.74        4.12     19.38 o 
 -10  -1   3      333.20      316.02     16.68 o 
  -9  -1   3     1045.92     1065.27     28.21 o 
  -8  -1   3        1.40       -3.04     10.79 o 
  -7  -1   3     1312.01     1293.98     23.64 o 
  -6  -1   3      349.35      336.42     13.41 o 
  -5  -1   3        8.13       10.23      7.60 o 
  -4  -1   3      200.18      191.99      5.48 o 
  -3  -1   3      378.16      462.48      9.66 o 
  -2  -1   3      252.63      235.55      6.45 o 
  -1  -1   3     1494.97     1548.35     12.32 o 
   0  -1   3     2693.23     2836.85     22.83 o 
   1  -1   3     6672.84     7055.63     76.94 o 
   2  -1   3      311.59      369.66     14.04 o 
   3  -1   3       25.68       32.70      6.37 o 
   4  -1   3      505.16      625.53     14.13 o 
   5  -1   3       18.72       13.87      9.32 o 
   6  -1   3      156.90      169.43     13.58 o 
   7  -1   3      644.98      615.56     20.77 o 
   8  -1   3       28.37       43.44     14.48 o 
   9  -1   3       15.51       23.01     24.50 o 
  10  -1   3       52.38       59.98     17.96 o 
  11  -1   3        9.76       24.10     19.68 o 
  12  -1   3        1.10       12.80     21.90 o 
 -11   0   3       32.41       40.49     19.33 o 
 -10   0   3      321.56      349.13     31.88 o 
  -9   0   3      315.87      329.92     15.27 o 
  -8   0   3      250.90      261.23     14.65 o 
  -7   0   3      139.40      127.82     11.05 o 
  -6   0   3        2.96       12.65      8.84 o 
  -5   0   3      412.57      380.22     12.47 o 
  -4   0   3      283.70      299.40      9.90 o 
  -3   0   3     4596.35     4961.87     28.90 o 
  -2   0   3     1335.92     1297.33     10.63 o 
  -1   0   3     1562.88     1601.44     11.50 o 
   0   0   3       36.96       38.91      7.41 o 
   1   0   3     1376.70     1418.42     25.98 o 
   2   0   3     5574.46     6782.77    112.46 o 
   3   0   3      211.37      302.33      9.22 o 
   4   0   3     1284.77     1814.19     28.01 o 
   5   0   3     2250.34     2709.24     77.49 o 
   6   0   3       12.74       14.26      7.80 o 
   7   0   3        5.62        5.23      8.72 o 
   8   0   3      240.22      213.31     17.56 o 
   9   0   3      167.01      186.39     24.51 o 
  10   0   3      230.95      213.14     21.42 o 
  11   0   3        0.04        6.56     19.89 o 
  12   0   3      108.50      117.47     21.89 o 
 -11   1   3      204.99      171.10     25.69 o 
 -10   1   3        9.28       15.72     17.39 o 
  -9   1   3      338.10      329.50     19.91 o 
  -8   1   3       63.57       47.69      9.93 o 
  -7   1   3      259.39      245.40     11.43 o 
  -6   1   3      278.65      279.90     12.43 o 
  -5   1   3      106.16      112.34     11.86 o 
  -4   1   3     1053.69     1053.26     14.42 o 
  -3   1   3      673.95      679.96     12.28 o 
  -2   1   3     1244.54     1253.00     14.62 o 
  -1   1   3     3009.08     3113.11     33.48 o 
   0   1   3     4239.29     4459.93     41.22 o 
   1   1   3     2422.26     2554.90     87.39 o 
   2   1   3        0.20        5.33      4.77 o 
   3   1   3      177.69      226.59      8.50 o 
   4   1   3        1.90        0.75      5.49 o 
   5   1   3      829.21      967.75     30.61 o 
   6   1   3       50.50       65.30      8.51 o 
   7   1   3       28.86       21.36      9.12 o 
   8   1   3      194.85      183.61     12.23 o 
   9   1   3       29.23       30.17     11.78 o 
  10   1   3        7.83        1.09     17.26 o 
  11   1   3       44.70       21.63     19.39 o 
  12   1   3       48.64       44.85     24.68 o 
 -11   2   3      195.17      210.60     23.26 o 
 -10   2   3        4.81       -6.36     17.42 o 
  -9   2   3       20.93       25.28     15.63 o 
  -8   2   3      151.73      152.49     16.07 o 
  -7   2   3      582.92      583.60     20.04 o 
  -6   2   3      216.32      218.12     10.21 o 
  -5   2   3     1597.57     1569.55     17.73 o 
  -4   2   3     1163.23     1237.62     16.38 o 
  -3   2   3      184.48      191.19      6.72 o 
  -2   2   3        8.73        7.93      4.50 o 
  -1   2   3        0.06        0.87      4.82 o 
   0   2   3     8120.43     8338.29    128.19 o 
   1   2   3        4.52       20.05      9.61 o 
   2   2   3    14144.66    15015.90    287.67 o 
   3   2   3     1489.01     1577.91     23.31 o 
   4   2   3      589.51      627.24      8.72 o 
   5   2   3        2.07        3.91      4.93 o 
   6   2   3       75.54       79.13      6.34 o 
   7   2   3     1166.88     1227.39     19.84 o 
   8   2   3     1029.75     1010.03     19.99 o 
   9   2   3        0.32       -3.69     11.06 o 
  10   2   3      274.99      278.26     16.07 o 
  11   2   3        1.05      -11.47     18.14 o 
  12   2   3        6.83        0.17     19.45 o 
 -11   3   3       21.04       24.04     21.22 o 
 -10   3   3       13.26       12.47     18.55 o 
  -9   3   3      697.17      746.39     26.48 o 
  -8   3   3       12.26       12.76     14.17 o 
  -7   3   3      301.68      286.21     16.67 o 
  -6   3   3     1159.51     1177.21     17.41 o 
  -5   3   3      567.13      554.80     11.56 o 
  -4   3   3       80.99       88.18      7.05 o 
  -3   3   3        0.47        2.68      4.23 o 
  -2   3   3     2098.31     2095.37     14.02 o 
  -1   3   3      411.64      336.00      5.79 o 
   0   3   3      212.46      228.30      5.02 o 
   1   3   3     1558.75     1558.29     34.07 o 
   2   3   3       52.37       71.94      5.31 o 
   3   3   3       18.98       17.67      5.11 o 
   4   3   3       74.39       87.67      6.59 o 
   5   3   3      532.15      505.35      9.57 o 
   6   3   3     1370.82     1315.49     20.44 o 
   7   3   3       85.61       72.51     10.12 o 
   8   3   3       60.17       62.76     11.03 o 
   9   3   3       30.08       32.79     11.35 o 
  10   3   3      276.47      256.05     15.76 o 
  11   3   3      186.93      175.92     16.59 o 
  12   3   3       14.71        6.72     19.34 o 
 -11   4   3       94.41      101.94     23.48 o 
 -10   4   3       19.86        7.82     18.71 o 
  -9   4   3       49.00       54.29     17.63 o 
  -8   4   3       39.71       32.26     15.13 o 
  -7   4   3       31.11       30.51     13.47 o 
  -6   4   3      233.02      268.13     15.46 o 
  -5   4   3      157.38      154.01     12.23 o 
  -4   4   3       13.80       13.03      5.44 o 
  -3   4   3      303.08      315.30      8.13 o 
  -2   4   3     5771.54     5901.24     58.16 o 
  -1   4   3     1109.95     1226.07      9.86 o 
   0   4   3       43.69       44.25      4.29 o 
   1   4   3      612.92      595.08     11.31 o 
   2   4   3      980.05     1047.71      8.88 o 
   3   4   3      352.35      359.12      8.40 o 
   4   4   3     1325.25     1441.99     14.88 o 
   5   4   3     1849.55     1783.69     24.82 o 
   6   4   3      455.11      371.83     18.30 o 
   7   4   3        0.17       -9.35     10.69 o 
   8   4   3      139.47      137.51     12.09 o 
   9   4   3        4.03        1.59     11.35 o 
  10   4   3        4.31       -1.05     12.41 o 
  11   4   3       11.77       12.13     13.81 o 
  12   4   3       47.94       51.78     15.70 o 
 -10   5   3        1.52       -0.68     19.17 o 
  -9   5   3       17.65        6.52     17.60 o 
  -8   5   3       83.31       81.32     16.05 o 
  -7   5   3       68.02       53.64     14.76 o 
  -6   5   3        4.51        5.46     11.92 o 
  -5   5   3      250.93      228.39     18.29 o 
  -4   5   3     1508.17     1324.01    141.66 o 
  -3   5   3      474.52      396.69     32.40 o 
  -2   5   3      343.11      320.94      6.99 o 
  -1   5   3     2299.37     2479.47     29.36 o 
   0   5   3       49.64       41.50      4.65 o 
   1   5   3        0.33        1.46      3.24 o 
   2   5   3      883.79      888.88      9.24 o 
   3   5   3     2420.20     2442.50     19.69 o 
   4   5   3     2872.21     2974.34     52.64 o 
   5   5   3       80.37       61.09      6.47 o 
   6   5   3       94.07       85.33      6.87 o 
   7   5   3      167.79      140.61     13.40 o 
   8   5   3       43.64       36.21     13.05 o 
   9   5   3      121.62      123.77     13.26 o 
  10   5   3      115.75      102.60     15.00 o 
  11   5   3       21.84       47.38     14.25 o 
  12   5   3       33.34       34.96     15.31 o 
 -10   6   3      174.58      164.59     22.71 o 
  -9   6   3       13.15       18.72     17.20 o 
  -8   6   3       65.62       63.49     16.74 o 
  -7   6   3        1.67        4.76     13.29 o 
  -6   6   3      106.88      111.24     17.53 o 
  -5   6   3      174.01      154.75     25.57 o 
  -4   6   3     1516.72     1543.09     40.96 o 
  -3   6   3        0.07        5.44      3.27 o 
  -2   6   3     1022.86     1043.85     30.43 o 
  -1   6   3        5.32        7.34      5.23 o 
   0   6   3     1185.03     1214.84     12.82 o 
   1   6   3      145.15      145.72      5.09 o 
   2   6   3      268.64      288.94      6.23 o 
   3   6   3     1904.18     1871.27     23.59 o 
   4   6   3        0.86        6.63      6.07 o 
   5   6   3      184.41      180.98      8.71 o 
   6   6   3       87.66       67.29     12.00 o 
   7   6   3        2.51       -5.07     11.45 o 
   8   6   3       15.08       14.36     13.16 o 
   9   6   3       24.00       14.35     14.64 o 
  10   6   3       73.54       73.06     14.27 o 
  11   6   3       87.74       74.66     15.68 o 
  12   6   3      143.10      147.85     18.06 o 
 -10   7   3       65.08       57.99     23.54 o 
  -9   7   3       47.22       43.15     18.88 o 
  -8   7   3        0.52        6.44     16.09 o 
  -7   7   3      125.54      120.11     15.92 o 
  -6   7   3      346.58      325.85     22.34 o 
  -5   7   3       14.16       22.10     14.56 o 
  -4   7   3      434.25      418.74     19.83 o 
  -3   7   3       27.49       26.33     11.24 o 
  -2   7   3       38.85       30.64      5.62 o 
  -1   7   3       74.53       55.15      7.34 o 
   0   7   3      949.73      862.22     12.15 o 
   1   7   3     1133.10     1076.58     11.07 o 
   2   7   3      838.63      788.78      9.77 o 
   3   7   3      174.15      160.26      6.82 o 
   4   7   3       13.29       13.58      5.84 o 
   5   7   3     1341.30     1345.73     25.45 o 
   6   7   3      129.94      106.26     13.06 o 
   7   7   3      138.82      115.51     14.63 o 
   8   7   3      356.48      321.62     18.95 o 
   9   7   3        1.28       -3.09     15.39 o 
  10   7   3      100.32      106.28     14.63 o 
  11   7   3        6.07        3.67     14.32 o 
  -9   8   3       10.09       12.82     18.60 o 
  -8   8   3       30.04       41.98     17.71 o 
  -7   8   3       15.23        2.52     15.14 o 
  -6   8   3      359.75      341.52     23.23 o 
  -5   8   3      138.11      119.82     16.24 o 
  -4   8   3      238.56      268.80     18.03 o 
  -3   8   3      221.80      215.19     14.99 o 
  -2   8   3      455.06      453.22     17.38 o 
  -1   8   3        2.02        3.37      7.35 o 
   0   8   3      865.73      840.82     15.99 o 
   1   8   3      746.29      695.70     10.85 o 
   2   8   3       29.69       35.05      5.40 o 
   3   8   3     1688.65     1663.41     30.46 o 
   4   8   3      683.34      679.78     23.69 o 
   5   8   3      187.76      184.27     15.76 o 
   6   8   3       24.70       23.17     11.69 o 
   7   8   3       22.83       17.30     12.92 o 
   8   8   3       15.78       17.53     13.31 o 
   9   8   3       21.91        7.33     15.49 o 
  10   8   3      106.08      128.70     20.13 o 
  11   8   3      113.34       90.97     15.96 o 
  -9   9   3        0.85       -4.37     21.50 o 
  -8   9   3        9.72       -6.95     17.97 o 
  -7   9   3       30.98       47.14     16.30 o 
  -6   9   3      300.39      280.26     23.12 o 
  -5   9   3        0.02        6.17     15.10 o 
  -4   9   3       66.30       44.45     14.20 o 
  -3   9   3      513.59      481.30     19.48 o 
  -2   9   3      164.89      145.91     12.78 o 
  -1   9   3        4.51        4.35      7.78 o 
   0   9   3      291.18      271.99     10.75 o 
   1   9   3      520.34      490.39     10.18 o 
   2   9   3       29.83       27.66      5.08 o 
   3   9   3      449.09      434.03     21.94 o 
   4   9   3        0.08       -1.42      7.64 o 
   5   9   3      108.15       94.22     15.33 o 
   6   9   3       12.58       15.52     12.70 o 
   7   9   3      205.18      200.63     21.07 o 
   8   9   3      238.86      215.43     18.64 o 
   9   9   3       13.86       -6.51     16.31 o 
  10   9   3      605.71      625.28     28.00 o 
  11   9   3        0.49       13.35     18.33 o 
  -8  10   3       82.66       62.98     20.08 o 
  -7  10   3        1.40      -18.76     21.43 o 
  -6  10   3      102.91      114.71     21.50 o 
  -5  10   3       27.84       24.63     15.88 o 
  -4  10   3       39.19       36.96     15.20 o 
  -3  10   3       63.81       60.79     13.09 o 
  -2  10   3      218.62      205.25     14.90 o 
  -1  10   3      459.70      453.73     14.25 o 
   0  10   3      413.63      387.66     12.12 o 
   1  10   3     1994.34     2006.59     25.60 o 
   2  10   3      209.43      201.54      9.90 o 
   3  10   3       75.10       56.13      8.28 o 
   4  10   3       80.95       80.19      9.53 o 
   5  10   3       19.61       24.98      9.36 o 
   6  10   3      243.85      271.86     17.92 o 
   7  10   3        4.46       -1.19     14.46 o 
   8  10   3      483.75      539.51     39.15 o 
   9  10   3      131.35      142.11     18.97 o 
  10  10   3        8.50       15.55     17.89 o 
  -8  11   3       96.80      114.41     22.58 o 
  -7  11   3       10.13       26.27     21.74 o 
  -6  11   3        4.32       -5.36     20.52 o 
  -5  11   3        1.48       -3.63     17.78 o 
  -4  11   3       62.81      105.05     16.81 o 
  -3  11   3       22.77       13.19     13.31 o 
  -2  11   3        1.57        3.19     11.14 o 
  -1  11   3       97.94       94.75     12.81 o 
   0  11   3       49.70       51.70     11.56 o 
   1  11   3      114.62      111.90      9.18 o 
   2  11   3       25.60       19.76      8.19 o 
   3  11   3        5.92        6.31      8.38 o 
   4  11   3      233.45      233.07     12.14 o 
   5  11   3       32.34       14.66      8.99 o 
   6  11   3      125.94      115.48     16.49 o 
   7  11   3      185.74      178.83     27.38 o 
   8  11   3      336.81      348.57     22.76 o 
   9  11   3        5.23       17.63     17.26 o 
  10  11   3        4.59      -10.02     18.78 o 
  -7  12   3       57.72       43.23     27.91 o 
  -6  12   3       27.31       19.10     22.99 o 
  -5  12   3      353.33      391.73     31.98 o 
  -4  12   3       62.07       65.43     21.06 o 
  -3  12   3        0.47       -1.95     17.51 o 
  -2  12   3       28.94       23.26     17.18 o 
  -1  12   3      459.94      458.69     18.98 o 
   0  12   3       34.23       19.57     11.83 o 
   1  12   3       43.13       43.38     11.67 o 
   2  12   3       97.99       95.23     10.27 o 
   3  12   3      191.91      196.89     11.55 o 
   4  12   3      157.90      192.68     14.51 o 
   5  12   3        8.76       -8.76     14.44 o 
   6  12   3      403.86      442.78     24.28 o 
   7  12   3       18.26       18.15     16.41 o 
   8  12   3       12.49       -0.06     16.67 o 
   9  12   3       23.03       14.10     17.96 o 
  -6  13   3        0.59      -22.46     24.02 o 
  -5  13   3       40.16       52.29     25.47 o 
  -4  13   3       72.90       43.26     21.39 o 
  -3  13   3      174.99      192.58     24.41 o 
  -2  13   3       15.87       29.81     18.16 o 
  -1  13   3        2.01        4.44     15.35 o 
   0  13   3       57.45       52.80     13.07 o 
   1  13   3        4.45        4.76     11.40 o 
   2  13   3      304.60      338.32     13.60 o 
   3  13   3       17.95       10.11     12.89 o 
   4  13   3       35.01       32.12     14.70 o 
   5  13   3      123.59      119.85     17.09 o 
   6  13   3       42.79       34.97     15.54 o 
   7  13   3        0.06       -2.45     16.79 o 
   8  13   3       27.04       20.26     17.20 o 
   9  13   3       41.03       47.99     18.63 o 
  -5  14   3        9.28        4.41     22.42 o 
  -4  14   3       15.36       -6.00     22.10 o 
  -3  14   3        9.59       16.91     20.53 o 
  -2  14   3      269.95      276.64     24.96 o 
  -1  14   3        0.04       -7.14     17.50 o 
   0  14   3      142.07      158.19     25.36 o 
   1  14   3      153.76      160.33     27.25 o 
   2  14   3        8.00       -0.65     22.26 o 
   3  14   3        3.36       12.87     14.12 o 
   4  14   3        1.40        4.79     14.97 o 
   5  14   3        6.00        3.83     15.66 o 
   6  14   3       32.83       30.06     17.23 o 
   7  14   3       32.58       24.42     17.42 o 
   8  14   3        1.06       18.37     18.82 o 
  -4  15   3       25.45       30.65     21.79 o 
   0  15   3       80.31       87.12     25.38 o 
   1  15   3       71.66       79.72     24.83 o 
   2  15   3       14.25       19.43     22.15 o 
   3  15   3       25.65       23.71     15.23 o 
   4  15   3        1.25       -5.85     16.11 o 
   5  15   3        0.44        9.05     16.53 o 
   6  15   3       73.16       64.08     18.77 o 
   7  15   3       25.89       33.23     18.51 o 
   1  16   3       35.40       42.29     25.38 o 
   2  16   3        0.03      -15.80     23.59 o 
   3  16   3       48.49       49.72     24.85 o 
   4  16   3       37.74       41.56     16.55 o 
   5  16   3        8.45        2.69     16.30 o 
  -3 -15   4        3.94        3.18     24.46 o 
  -2 -15   4      274.48      324.32     33.53 o 
  -1 -15   4       43.81       66.39     27.54 o 
   0 -15   4        1.39       -7.58     25.55 o 
   1 -15   4      133.33      144.19     30.05 o 
  -5 -14   4       99.86      129.74     21.16 o 
  -4 -14   4      103.62      115.78     19.96 o 
  -3 -14   4        0.26        2.88     21.83 o 
  -2 -14   4       20.67       37.56     23.86 o 
  -1 -14   4        0.00        3.55     23.18 o 
   0 -14   4       19.05       19.59     23.37 o 
   1 -14   4      113.81      108.34     28.45 o 
   2 -14   4      118.52      130.96     27.93 o 
   3 -14   4       20.36       16.33     26.38 o 
   4 -14   4       10.34       15.79     27.68 o 
  -6 -13   4       24.13       27.89     19.54 o 
  -5 -13   4       95.04       95.69     18.94 o 
  -4 -13   4       13.68       12.08     15.55 o 
  -3 -13   4       11.69        4.59     15.41 o 
  -2 -13   4      123.26      141.55     17.28 o 
  -1 -13   4      465.54      466.47     33.79 o 
   0 -13   4       18.15       31.46     23.49 o 
   1 -13   4        0.18       12.70     22.46 o 
   2 -13   4      128.05      144.97     27.96 o 
   3 -13   4        2.15        1.49     25.44 o 
   4 -13   4       18.36       11.37     25.78 o 
   5 -13   4        3.58       -0.85     23.65 o 
  -7 -12   4      239.94      307.46     35.06 o 
  -6 -12   4       89.11       76.65     19.15 o 
  -5 -12   4       10.25        2.96     16.72 o 
  -4 -12   4        0.25       -1.54     15.67 o 
  -3 -12   4       94.81       97.38     16.02 o 
  -2 -12   4      546.93      583.36     22.55 o 
  -1 -12   4       71.08       65.30     14.17 o 
   0 -12   4      297.43      334.27     28.68 o 
   1 -12   4       50.33       60.23     22.98 o 
   2 -12   4        4.60       -1.94     22.16 o 
   3 -12   4       22.52        6.09     24.46 o 
   4 -12   4        2.46       -1.26     23.88 o 
   5 -12   4      560.57      637.28     40.36 o 
   6 -12   4       55.04       56.34     24.89 o 
  -8 -11   4       22.70       31.03     28.53 o 
  -7 -11   4       70.81       57.63     27.00 o 
  -6 -11   4        0.04        3.34     17.22 o 
  -5 -11   4       21.44       27.62     15.98 o 
  -4 -11   4      392.43      399.07     20.42 o 
  -3 -11   4       24.74       21.07      9.60 o 
  -2 -11   4       24.60       21.84      9.41 o 
  -1 -11   4       47.52       44.34      9.37 o 
   0 -11   4      305.57      304.55     15.74 o 
   1 -11   4       52.97       37.12     20.57 o 
   2 -11   4       38.88       30.96     19.90 o 
   3 -11   4      125.60      102.55     23.58 o 
   4 -11   4       27.00       42.77     23.60 o 
   5 -11   4       42.19       54.15     25.82 o 
   6 -11   4        3.11        2.15     17.19 o 
   7 -11   4       54.75       71.29     19.38 o 
  -9 -10   4      126.90      138.40     32.25 o 
  -8 -10   4        8.09        2.17     14.92 o 
  -7 -10   4        0.78       -1.65     13.24 o 
  -6 -10   4       16.83       13.01     11.56 o 
  -5 -10   4      332.04      300.09     14.91 o 
  -4 -10   4      329.64      355.87     24.67 o 
  -3 -10   4       22.74       26.00      9.58 o 
  -2 -10   4      147.63      140.91     11.42 o 
  -1 -10   4      142.63      142.72     10.35 o 
   0 -10   4       95.47       62.45      9.00 o 
   1 -10   4        1.74       -9.53     20.97 o 
   2 -10   4      208.51      202.17     23.95 o 
   3 -10   4      833.14      827.37     36.41 o 
   4 -10   4       83.72       69.45     23.20 o 
   5 -10   4        9.50       19.93     22.52 o 
   6 -10   4       47.66       78.24     19.24 o 
   7 -10   4        0.06        6.47     17.94 o 
   8 -10   4       33.75       20.26     19.69 o 
  -9  -9   4        2.88        8.06     14.59 o 
  -8  -9   4      104.83      103.79     16.36 o 
  -7  -9   4      143.65      163.30     16.15 o 
  -6  -9   4     1439.34     1459.37     26.10 o 
  -5  -9   4        5.96        2.35      9.65 o 
  -4  -9   4      185.00      181.13     12.41 o 
  -3  -9   4      112.23      116.60     10.16 o 
  -2  -9   4       35.34       21.98      7.91 o 
  -1  -9   4      333.79      328.30     15.10 o 
   0  -9   4     1515.62     1390.22     31.25 o 
   1  -9   4      217.43      247.45     12.36 o 
   2  -9   4      155.97      158.12     21.54 o 
   3  -9   4      506.09      534.43     29.73 o 
   4  -9   4       45.35       37.29     20.29 o 
   5  -9   4      160.59      143.34     24.35 o 
   6  -9   4        7.50       15.88     15.51 o 
   7  -9   4       22.92        4.49     17.20 o 
   8  -9   4       23.49       28.50     18.98 o 
   9  -9   4        0.67        6.05     20.28 o 
 -10  -8   4        9.44       14.50     17.08 o 
  -9  -8   4        5.66       12.76     14.43 o 
  -8  -8   4       51.85       38.62     14.41 o 
  -7  -8   4       97.20       99.42     15.67 o 
  -6  -8   4      488.60      476.64     16.32 o 
  -5  -8   4      338.62      311.37     13.54 o 
  -4  -8   4      945.19      877.01     17.85 o 
  -3  -8   4      105.73       93.29      8.79 o 
  -2  -8   4      210.38      217.29     10.59 o 
  -1  -8   4       52.26       53.63      7.83 o 
   0  -8   4       13.13       21.38      7.12 o 
   1  -8   4     2101.58     2007.10     37.56 o 
   2  -8   4      179.49      164.49     10.12 o 
   3  -8   4       25.64       31.93     18.05 o 
   4  -8   4      198.74      200.63     23.08 o 
   5  -8   4        8.68       10.18     20.20 o 
   6  -8   4      238.59      221.21     18.73 o 
   7  -8   4        0.59        0.26     16.18 o 
   8  -8   4      332.30      362.45     30.43 o 
   9  -8   4       15.85        8.20     20.14 o 
 -10  -7   4       67.64       61.12     21.22 o 
  -9  -7   4      632.15      657.47     30.58 o 
  -8  -7   4      602.39      583.51     23.67 o 
  -7  -7   4      265.45      242.81     19.09 o 
  -6  -7   4      306.29      297.63     14.14 o 
  -5  -7   4      176.57      174.95     11.30 o 
  -4  -7   4     2135.56     2135.98     36.66 o 
  -3  -7   4     1067.88      989.44     16.91 o 
  -2  -7   4     1097.01     1007.20     31.06 o 
  -1  -7   4     2378.63     2213.87     54.43 o 
   0  -7   4       20.01       24.67      6.53 o 
   1  -7   4       46.74       49.48      8.93 o 
   2  -7   4      194.25      195.47     10.09 o 
   3  -7   4       81.26       91.79     18.02 o 
   4  -7   4      465.76      461.61     26.91 o 
   5  -7   4      114.14      109.10     14.39 o 
   6  -7   4       79.60       60.07     14.31 o 
   7  -7   4       61.20       54.37     15.58 o 
   8  -7   4      246.75      258.67     22.37 o 
   9  -7   4       84.14       97.86     19.77 o 
  10  -7   4        8.69        5.78     18.40 o 
 -10  -6   4       23.77       23.83     16.03 o 
  -9  -6   4        0.96       -3.35     14.53 o 
  -8  -6   4      133.37      139.41     15.98 o 
  -7  -6   4       94.21       90.65     13.64 o 
  -6  -6   4      127.02      125.99     11.11 o 
  -5  -6   4      569.55      527.68     15.87 o 
  -4  -6   4     1185.26     1180.60     16.49 o 
  -3  -6   4      159.18      153.92      7.94 o 
  -2  -6   4        9.56        7.61      4.96 o 
  -1  -6   4     1340.81     1221.09     32.20 o 
   0  -6   4      229.36      209.71     10.01 o 
   1  -6   4      195.15      193.89     10.19 o 
   2  -6   4        9.82        9.11      7.20 o 
   3  -6   4      213.61      208.69     16.70 o 
   4  -6   4      355.46      372.69     23.50 o 
   5  -6   4       39.20       30.40     12.27 o 
   6  -6   4      764.64      737.29     23.24 o 
   7  -6   4       88.99       82.31     15.93 o 
   8  -6   4       11.04       24.53     16.45 o 
   9  -6   4        2.72       -0.84     18.71 o 
  10  -6   4       62.30       37.81     20.69 o 
 -11  -5   4       79.30       79.78     17.94 o 
 -10  -5   4      176.56      186.09     19.55 o 
  -9  -5   4      139.73      134.16     16.52 o 
  -8  -5   4       23.60       27.53     12.00 o 
  -7  -5   4      457.50      430.95     18.32 o 
  -6  -5   4        3.79        9.22      8.79 o 
  -5  -5   4     1489.49     1410.91     20.77 o 
  -4  -5   4      270.79      279.65      9.90 o 
  -3  -5   4     2435.74     2335.65     19.87 o 
  -2  -5   4        2.22        8.44      4.56 o 
  -1  -5   4      111.05       96.41      5.41 o 
   0  -5   4     1595.88     1470.25     31.42 o 
   1  -5   4      320.69      304.10     10.69 o 
   2  -5   4      631.75      592.71     20.97 o 
   3  -5   4     1579.39     1557.97    100.15 o 
   4  -5   4       37.57       24.76      5.61 o 
   5  -5   4      932.31      956.54     22.55 o 
   6  -5   4       42.42       38.37     12.97 o 
   7  -5   4       42.24       47.05     15.08 o 
   8  -5   4      525.48      546.50     24.35 o 
   9  -5   4        0.04       -6.24     17.25 o 
  10  -5   4      148.10      163.04     21.54 o 
  11  -5   4        1.80       -4.75     20.68 o 
 -11  -4   4       21.86       15.97     16.42 o 
 -10  -4   4        5.67       13.78     14.38 o 
  -9  -4   4      416.04      436.31     29.68 o 
  -8  -4   4      481.50      469.12     18.21 o 
  -7  -4   4      557.66      545.86     17.67 o 
  -6  -4   4      867.67      834.85     22.12 o 
  -5  -4   4      354.95      360.74     12.82 o 
  -4  -4   4      419.10      424.40     14.48 o 
  -3  -4   4       87.98       84.55      6.31 o 
  -2  -4   4     2402.01     2403.14     17.62 o 
  -1  -4   4      454.09      413.90      7.71 o 
   0  -4   4      796.00      874.89     10.63 o 
   1  -4   4      817.46      885.21     14.61 o 
   2  -4   4      642.87      705.37     13.15 o 
   3  -4   4      746.36      748.34     23.95 o 
   4  -4   4      186.66      184.12     11.65 o 
   5  -4   4      204.66      176.87     12.20 o 
   6  -4   4     1666.67     1744.03     47.65 o 
   7  -4   4     1138.95     1137.08     27.68 o 
   8  -4   4        0.02       -1.26     14.69 o 
   9  -4   4      131.21      119.93     18.99 o 
  10  -4   4        8.01       19.46     18.45 o 
  11  -4   4        8.46       -6.71     20.03 o 
 -11  -3   4      106.33      105.84     16.24 o 
 -10  -3   4       84.10       60.64     14.74 o 
  -9  -3   4       28.25       11.54     12.68 o 
  -8  -3   4        6.12       14.07     11.05 o 
  -7  -3   4      132.12      114.88     11.96 o 
  -6  -3   4        0.04        0.85      8.45 o 
  -5  -3   4      404.94      401.94     13.31 o 
  -4  -3   4      421.38      447.33     10.76 o 
  -3  -3   4      973.34     1012.81     12.91 o 
  -2  -3   4     2548.64     2581.66     24.27 o 
  -1  -3   4      139.82      117.70      4.75 o 
   0  -3   4      815.83      827.40     32.53 o 
   1  -3   4       98.03      110.02      7.44 o 
   2  -3   4     1667.34     1905.54     19.18 o 
   3  -3   4       14.41       18.96      5.32 o 
   4  -3   4      364.72      345.55      9.05 o 
   5  -3   4      532.15      501.15     40.92 o 
   6  -3   4      404.06      429.52     17.63 o 
   7  -3   4      230.67      220.26     16.56 o 
   8  -3   4      277.50      276.66     18.39 o 
   9  -3   4      170.76      165.44     23.44 o 
  10  -3   4       50.94       52.15     19.49 o 
  11  -3   4       13.00        8.72     19.87 o 
 -11  -2   4      299.73      319.28     34.58 o 
 -10  -2   4      222.38      231.86     17.90 o 
  -9  -2   4        0.35       11.50     12.66 o 
  -8  -2   4      478.68      489.00     18.75 o 
  -7  -2   4      633.30      619.01     18.34 o 
  -6  -2   4      610.55      645.51     16.94 o 
  -5  -2   4       11.36        9.63      8.14 o 
  -4  -2   4     1734.28     1637.30     22.29 o 
  -3  -2   4      820.90      727.20     11.11 o 
  -2  -2   4     1146.97     1367.93     19.40 o 
  -1  -2   4      545.77      567.88      7.83 o 
   0  -2   4      932.71     1081.39     31.89 o 
   1  -2   4     1182.09     1093.05      9.62 o 
   2  -2   4     1665.16     1811.66     19.46 o 
   3  -2   4      402.87      359.54      8.20 o 
   4  -2   4     1458.84     1506.90     21.20 o 
   5  -2   4      567.55      571.97     16.85 o 
   6  -2   4        6.45       15.12     11.70 o 
   7  -2   4       33.62       31.98     12.92 o 
   8  -2   4      178.82      167.85     17.35 o 
   9  -2   4       66.88       71.25     16.45 o 
  10  -2   4       15.11        8.29     17.95 o 
  11  -2   4      154.75      159.40     22.49 o 
  12  -2   4        0.16       -3.07     21.00 o 
 -11  -1   4        7.12       13.82     18.83 o 
 -10  -1   4       19.59       20.67     12.63 o 
  -9  -1   4       46.64       44.84     13.43 o 
  -8  -1   4      212.15      201.83     14.25 o 
  -7  -1   4      412.74      369.02     15.36 o 
  -6  -1   4       77.12       62.23     10.06 o 
  -5  -1   4      302.74      251.54     17.02 o 
  -4  -1   4       51.67       33.26      5.11 o 
  -3  -1   4     1294.46     1489.59     30.59 o 
  -2  -1   4     5514.84     6182.94     32.18 o 
  -1  -1   4      603.28      588.89      7.09 o 
   0  -1   4      532.70      482.25     10.25 o 
   1  -1   4      172.64      172.52      7.69 o 
   2  -1   4     1205.30     1217.55     15.11 o 
   3  -1   4      717.49      779.71     16.24 o 
   4  -1   4     1238.75     1526.03     20.41 o 
   5  -1   4       49.94       41.54      9.45 o 
   6  -1   4      292.66      325.32     17.77 o 
   7  -1   4       82.36       75.35     13.13 o 
   8  -1   4       19.44       28.21     13.50 o 
   9  -1   4        7.35        8.54     15.26 o 
  10  -1   4       66.86       60.59     17.25 o 
  11  -1   4      158.18      160.77     21.25 o 
  12  -1   4        3.82        2.82     20.89 o 
 -11   0   4       16.40       23.33     19.91 o 
 -10   0   4        8.87       12.71     17.53 o 
  -9   0   4      184.83      189.26     13.74 o 
  -8   0   4      879.13      877.29     22.10 o 
  -7   0   4      923.64      904.19     20.48 o 
  -6   0   4     1380.80     1371.16     27.23 o 
  -5   0   4      574.13      551.01     24.03 o 
  -4   0   4      127.76       97.98      5.72 o 
  -3   0   4      236.62      256.21      6.81 o 
  -2   0   4        0.03        2.89      3.97 o 
  -1   0   4     4958.06     5170.18     22.03 o 
   0   0   4       11.52       15.19      5.73 o 
   1   0   4      164.93      175.91      4.51 o 
   2   0   4     1591.91     1703.75     35.55 o 
   3   0   4     1109.00     1306.95     27.82 o 
   4   0   4        6.13       10.78      6.78 o 
   5   0   4       27.39       38.74      9.17 o 
   6   0   4     1177.78     1446.10     24.87 o 
   7   0   4      101.04       99.38     13.72 o 
   8   0   4      147.96      156.61     15.55 o 
   9   0   4      322.63      319.12     19.92 o 
  10   0   4        6.08        8.15     17.32 o 
  11   0   4       14.75        8.22     18.68 o 
  12   0   4       49.40       48.31     21.00 o 
 -11   1   4      208.30      210.76     40.71 o 
 -10   1   4     1074.97     1053.48     31.71 o 
  -9   1   4       66.80       79.91     16.44 o 
  -8   1   4      394.19      390.39     17.61 o 
  -7   1   4       78.00       88.90     10.40 o 
  -6   1   4        1.02        1.52      8.73 o 
  -5   1   4      592.10      576.76     13.21 o 
  -4   1   4     1026.01      970.85     12.02 o 
  -3   1   4     4966.36     5026.29     52.57 o 
  -2   1   4      503.32      459.18      9.42 o 
  -1   1   4      335.19      324.04      8.66 o 
   0   1   4     2268.52     2306.06     19.85 o 
   1   1   4      494.95      470.85     10.20 o 
   2   1   4      176.27      175.64     13.93 o 
   3   1   4     2269.02     2443.28     19.88 o 
   4   1   4      511.34      512.66     12.10 o 
   5   1   4     1269.81     1573.66     22.43 o 
   6   1   4      929.90     1112.20     22.13 o 
   7   1   4      982.72     1031.57     18.99 o 
   8   1   4        0.81       -5.21     12.57 o 
   9   1   4      209.38      201.55     26.56 o 
  10   1   4       98.26       82.21     18.20 o 
  11   1   4       91.58       83.57     19.20 o 
  12   1   4       25.04       34.56     20.01 o 
 -11   2   4       24.23        7.36     20.55 o 
 -10   2   4       31.32       27.72     19.04 o 
  -9   2   4        7.53       10.35     16.02 o 
  -8   2   4        0.81        5.33     14.10 o 
  -7   2   4       21.09       23.48      8.47 o 
  -6   2   4      230.10      229.93     10.43 o 
  -5   2   4      508.32      472.53     10.11 o 
  -4   2   4       54.63       58.26      5.96 o 
  -3   2   4     1627.12     1665.40     26.06 o 
  -2   2   4      168.39      177.65      7.37 o 
  -1   2   4      614.35      635.78     10.52 o 
   0   2   4      204.90      184.50      5.85 o 
   1   2   4     2114.76     2079.03     95.33 o 
   2   2   4     2966.09     3180.90     22.16 o 
   3   2   4      412.25      464.51     17.63 o 
   4   2   4     6382.31     6991.62     32.57 o 
   5   2   4      369.92      429.37      8.81 o 
   6   2   4       46.68       57.16      6.93 o 
   7   2   4        5.46        3.10      9.20 o 
   8   2   4      114.56      111.60     10.96 o 
   9   2   4       18.39       22.63     10.85 o 
  10   2   4       15.64       -1.74     17.13 o 
  11   2   4      478.26      462.78     25.95 o 
  12   2   4        3.66       22.25     18.59 o 
 -11   3   4        0.05       15.61     30.00 o 
 -10   3   4       39.43       31.22     18.10 o 
  -9   3   4       73.40       93.54     17.90 o 
  -8   3   4        5.83        8.07     14.38 o 
  -7   3   4      627.70      626.20     25.68 o 
  -6   3   4      143.72      156.92      9.56 o 
  -5   3   4     2703.91     2679.73     41.50 o 
  -4   3   4        0.06        3.39      5.65 o 
  -3   3   4      661.25      627.50     17.50 o 
  -2   3   4      617.31      610.87     16.46 o 
  -1   3   4       24.46       12.17      4.53 o 
   0   3   4      450.56      460.48     10.54 o 
   1   3   4     3096.25     3070.65     79.31 o 
   2   3   4      130.52      130.29     11.72 o 
   3   3   4      522.48      513.35      8.23 o 
   4   3   4      211.64      266.79      6.87 o 
   5   3   4        9.25       11.32      5.42 o 
   6   3   4      671.87      686.33     12.15 o 
   7   3   4      241.50      236.08     11.92 o 
   8   3   4      234.21      218.26     12.50 o 
   9   3   4      514.06      475.00     16.99 o 
  10   3   4      172.68      166.95     14.38 o 
  11   3   4      104.01      108.10     23.93 o 
  12   3   4       17.54       12.42     18.78 o 
 -10   4   4       18.19       17.02     19.72 o 
  -9   4   4       83.73       67.00     17.74 o 
  -8   4   4      376.90      408.36     25.80 o 
  -7   4   4        0.63        4.09     14.17 o 
  -6   4   4       69.86       57.41     12.56 o 
  -5   4   4      904.22      900.41     15.95 o 
  -4   4   4      890.18      846.24     22.21 o 
  -3   4   4      521.46      499.66      9.11 o 
  -2   4   4        8.77        6.95      4.69 o 
  -1   4   4     5808.84     6054.70     45.03 o 
   0   4   4       56.01       62.32      4.28 o 
   1   4   4     1199.54     1262.95     15.11 o 
   2   4   4      585.71      561.84     12.21 o 
   3   4   4      376.31      373.33      8.94 o 
   4   4   4    12770.14    13741.56    142.73 o 
   5   4   4      939.01     1003.22     14.14 o 
   6   4   4      161.54      155.77      8.57 o 
   7   4   4       23.98       25.87      9.31 o 
   8   4   4       68.32       54.13     10.73 o 
   9   4   4       52.48       51.65     11.80 o 
  10   4   4        2.42       17.38     12.40 o 
  11   4   4      205.92      205.92     16.63 o 
  12   4   4        0.70      -16.85     19.31 o 
 -10   5   4        0.22       -9.99     19.87 o 
  -9   5   4      134.23      118.94     20.02 o 
  -8   5   4      214.81      211.00     18.79 o 
  -7   5   4      357.73      317.46     18.90 o 
  -6   5   4        2.95        0.58     12.18 o 
  -5   5   4     1191.33     1125.94     41.89 o 
  -4   5   4       63.74       55.51      6.93 o 
  -3   5   4      150.00      147.41      6.62 o 
  -2   5   4       44.29       40.78      5.30 o 
  -1   5   4      734.35      984.75     11.86 o 
   0   5   4     1218.80     1218.06     27.50 o 
   1   5   4       21.71       22.36      3.67 o 
   2   5   4      968.17      898.63      9.02 o 
   3   5   4        4.80        7.21      5.44 o 
   4   5   4      189.93      180.77      7.96 o 
   5   5   4      410.03      371.56     13.86 o 
   6   5   4     1055.79     1044.42     26.24 o 
   7   5   4       88.43       84.19      9.78 o 
   8   5   4      135.77      121.16     12.04 o 
   9   5   4      119.80      122.23     12.85 o 
  10   5   4       26.84       32.05     13.25 o 
  11   5   4      216.28      220.12     17.15 o 
  12   5   4       10.46       -3.18     18.69 o 
 -10   6   4       51.25       53.35     23.13 o 
  -9   6   4        4.84        5.18     18.34 o 
  -8   6   4       15.69        1.60     20.44 o 
  -7   6   4      131.32      142.78     16.26 o 
  -6   6   4      591.51      582.67     26.00 o 
  -5   6   4        4.67        9.81     13.83 o 
  -4   6   4      135.42      131.30     22.08 o 
  -3   6   4       88.51       87.85      6.17 o 
  -2   6   4       50.23       43.83      5.66 o 
  -1   6   4        0.45        1.97      5.28 o 
   0   6   4       15.82       28.81      4.81 o 
   1   6   4     1557.78     1514.26     30.43 o 
   2   6   4     2794.96     2905.29     22.52 o 
   3   6   4      124.58      134.82      7.78 o 
   4   6   4        6.93       11.34      6.60 o 
   5   6   4       70.18       60.92      7.66 o 
   6   6   4      120.39      104.84      8.40 o 
   7   6   4       32.74       26.10     11.76 o 
   8   6   4       25.30       39.85     13.77 o 
   9   6   4      842.99      861.71     21.23 o 
  10   6   4        0.84       -2.56     13.20 o 
  11   6   4        5.40        9.24     14.10 o 
  12   6   4        0.11       -8.34     14.89 o 
 -10   7   4      212.18      182.81     25.96 o 
  -9   7   4       12.95       24.27     18.53 o 
  -8   7   4       90.23       85.01     17.61 o 
  -7   7   4      294.46      318.51     22.28 o 
  -6   7   4        0.13       -4.11     15.93 o 
  -5   7   4       65.70       51.81     14.26 o 
  -4   7   4      127.75      131.19     15.16 o 
  -3   7   4       72.17       69.27     12.35 o 
  -2   7   4      147.26      123.89      7.02 o 
  -1   7   4      279.60      236.00      8.42 o 
   0   7   4     1882.09     1846.75     16.82 o 
   1   7   4        6.30        7.16      4.53 o 
   2   7   4      295.68      317.16      7.21 o 
   3   7   4      293.64      296.67      8.00 o 
   4   7   4       17.54       24.72      7.52 o 
   5   7   4      150.59      144.81      9.64 o 
   6   7   4        0.81        1.62      6.91 o 
   7   7   4      183.56      194.18     15.95 o 
   8   7   4        7.88        3.42     13.01 o 
   9   7   4      381.26      395.22     17.08 o 
  10   7   4        0.60        0.27     13.63 o 
  11   7   4       38.08       16.94     14.52 o 
  12   7   4       36.72       33.93     18.67 o 
  -9   8   4       83.65       87.29     20.68 o 
  -8   8   4       20.63       35.53     17.54 o 
  -7   8   4      147.51      157.19     18.11 o 
  -6   8   4      258.70      236.92     21.92 o 
  -5   8   4       30.28       24.13     15.02 o 
  -4   8   4       34.46       39.77     13.78 o 
  -3   8   4        3.03       -9.05     15.09 o 
  -2   8   4        5.08        6.63      6.47 o 
  -1   8   4      513.63      485.77     11.52 o 
   0   8   4      404.52      384.82      9.79 o 
   1   8   4      242.74      220.66      7.79 o 
   2   8   4      109.24      121.02      6.08 o 
   3   8   4       52.90       48.84      5.55 o 
   4   8   4       28.28       14.14      7.92 o 
   5   8   4       26.55       19.42      7.83 o 
   6   8   4      507.32      487.87     19.16 o 
   7   8   4      628.59      624.10     22.93 o 
   8   8   4        2.22       -2.84     13.15 o 
   9   8   4       46.71       38.06     16.53 o 
  10   8   4      125.01      110.75     19.97 o 
  11   8   4       21.19       -5.68     18.26 o 
  -9   9   4        0.72        3.50     20.94 o 
  -8   9   4      186.43      212.92     20.99 o 
  -7   9   4        8.29       11.36     16.28 o 
  -6   9   4       13.15        6.48     16.76 o 
  -5   9   4      250.32      227.93     19.64 o 
  -4   9   4      168.03      170.78     16.31 o 
  -3   9   4      317.62      308.63     17.47 o 
  -2   9   4      706.16      752.01     30.09 o 
  -1   9   4      305.75      276.96     11.67 o 
   0   9   4       29.39       33.20      7.56 o 
   1   9   4      880.33      887.03     17.84 o 
   2   9   4      144.19      132.90      6.58 o 
   3   9   4      806.73      825.59     19.58 o 
   4   9   4       20.15       15.24      6.09 o 
   5   9   4      479.14      501.08     19.57 o 
   6   9   4        2.22        3.02     12.14 o 
   7   9   4      141.13      142.36     16.15 o 
   8   9   4      251.05      247.45     19.55 o 
   9   9   4       44.17       36.56     16.70 o 
  10   9   4       97.40       86.64     18.44 o 
  11   9   4        7.57       -4.01     17.86 o 
  -8  10   4       81.24       87.74     19.63 o 
  -7  10   4       34.30       38.34     21.04 o 
  -6  10   4       94.00       83.55     20.07 o 
  -5  10   4        9.46        4.09     17.17 o 
  -4  10   4       68.22       55.58     15.48 o 
  -3  10   4      107.11      100.45     14.35 o 
  -2  10   4      179.62      174.51     14.57 o 
  -1  10   4     1184.46     1196.21     25.63 o 
   0  10   4      109.66      108.36      9.15 o 
   1  10   4      822.47      825.40     17.55 o 
   2  10   4      495.01      466.09     12.53 o 
   3  10   4       18.22       12.70      7.24 o 
   4  10   4      347.08      366.56     12.16 o 
   5  10   4      614.53      615.86     21.76 o 
   6  10   4      841.00      915.59     26.75 o 
   7  10   4       46.57       39.88     15.39 o 
   8  10   4       34.88       26.75     16.06 o 
   9  10   4       47.01       56.68     17.96 o 
  10  10   4        1.94       -1.27     16.22 o 
  11  10   4        2.68        8.97     17.63 o 
  -7  11   4      116.98      126.06     24.48 o 
  -6  11   4       32.22       22.24     20.18 o 
  -5  11   4       21.87       22.02     18.28 o 
  -4  11   4       95.22       66.65     15.76 o 
  -3  11   4      123.83      127.56     21.64 o 
  -2  11   4      197.36      199.72     15.27 o 
  -1  11   4      933.80      941.14     27.67 o 
   0  11   4      221.80      216.71     13.84 o 
   1  11   4       65.59       54.58     10.16 o 
   2  11   4      463.21      443.93     12.76 o 
   3  11   4       87.73       75.42      9.02 o 
   4  11   4        7.22        1.37     12.20 o 
   5  11   4      113.21      113.65     14.89 o 
   6  11   4      282.72      295.45     26.42 o 
   7  11   4      149.48      157.19     18.73 o 
   8  11   4       32.67       39.79     16.76 o 
   9  11   4        0.13        0.27     17.03 o 
  10  11   4        5.14       22.70     19.06 o 
  -7  12   4       32.11       18.07     23.82 o 
  -6  12   4      119.82      101.66     23.15 o 
  -5  12   4       24.71       39.31     23.21 o 
  -4  12   4       44.71       31.11     20.26 o 
  -3  12   4     1514.31     1592.84     42.35 o 
  -2  12   4      217.10      206.38     20.46 o 
  -1  12   4       48.41       67.09     12.16 o 
   0  12   4        0.24       -3.30     10.78 o 
   1  12   4      449.65      434.69     23.31 o 
   2  12   4      329.38      333.44     26.16 o 
   3  12   4      120.92      116.96     14.93 o 
   4  12   4      818.75      833.74     25.74 o 
   5  12   4      258.64      273.83     18.83 o 
   6  12   4       90.67       77.50     16.42 o 
   7  12   4       69.51       71.81     16.67 o 
   8  12   4        5.99       -6.33     16.53 o 
   9  12   4       25.10       25.13     18.31 o 
  10  12   4       15.20       11.35     18.76 o 
  -6  13   4       60.82       44.49     24.39 o 
  -5  13   4      328.36      314.26     29.75 o 
  -4  13   4        1.87        6.93     21.61 o 
  -3  13   4        8.34        2.21     18.90 o 
  -2  13   4       66.39       56.03     17.33 o 
  -1  13   4       18.90       25.24     14.87 o 
   0  13   4        9.67       13.26     20.25 o 
   1  13   4      223.31      189.58     24.27 o 
   2  13   4        3.43        9.33     20.40 o 
   3  13   4      805.50      818.18     32.80 o 
   4  13   4      722.86      806.78     26.27 o 
   5  13   4       37.05       28.31     15.38 o 
   6  13   4        1.79       -0.91     15.86 o 
   7  13   4       17.95       24.22     16.81 o 
   8  13   4        2.49       -8.59     16.17 o 
   9  13   4       22.02       22.82     18.67 o 
  -5  14   4      259.41      255.52     28.11 o 
  -4  14   4      210.70      209.05     25.89 o 
  -3  14   4       13.70       29.88     20.59 o 
   0  14   4      137.27      137.48     26.93 o 
   1  14   4        0.06       -4.14     22.27 o 
   2  14   4      139.05      159.22     26.77 o 
   3  14   4      282.69      298.72     28.82 o 
   4  14   4      202.57      193.39     18.59 o 
   5  14   4        0.06       14.93     16.17 o 
   6  14   4        2.27       -5.43     17.33 o 
   7  14   4      164.11      159.16     20.97 o 
   8  14   4        4.61       -1.56     17.66 o 
   0  15   4       16.61       21.02     25.03 o 
   1  15   4      170.39      187.78     28.80 o 
   2  15   4      130.38      134.29     27.27 o 
   3  15   4       21.35        7.59     23.92 o 
   4  15   4       31.86       32.17     16.50 o 
   5  15   4      100.52      104.53     19.55 o 
   6  15   4        0.17       -3.11     17.06 o 
   7  15   4        3.24        5.74     17.18 o 
   1  16   4       50.55       47.62     26.64 o 
   2  16   4       28.24       43.95     27.25 o 
   3  16   4       57.69       54.91     25.64 o 
   4  16   4        6.39       35.44     24.59 o 
   5  16   4      154.39      170.76     20.27 o 
   2  17   4       25.00       28.07     23.97 o 
  -4 -14   5        0.03        6.74     18.16 o 
  -3 -14   5       57.25       63.13     18.00 o 
  -2 -14   5        3.13       25.77     26.22 o 
  -1 -14   5      420.75      421.35     36.50 o 
   0 -14   5      213.67      230.46     31.84 o 
   1 -14   5      102.48       61.95     26.87 o 
   2 -14   5        7.27        7.57     26.49 o 
   3 -14   5        1.09      -11.19     27.38 o 
  -6 -13   5       21.29       24.49     19.75 o 
  -5 -13   5       53.16       68.88     19.48 o 
  -4 -13   5       87.22       87.42     18.95 o 
  -3 -13   5        2.40      -11.15     15.75 o 
  -2 -13   5        0.17       -3.22     14.55 o 
  -1 -13   5      185.29      199.15     29.73 o 
   0 -13   5        1.26      -15.55     23.51 o 
   1 -13   5       13.22       20.10     24.12 o 
   2 -13   5        2.13       16.92     25.40 o 
   3 -13   5        4.75       -5.34     26.08 o 
   4 -13   5       60.55       61.50     28.09 o 
   5 -13   5        2.14        2.75     25.64 o 
  -7 -12   5       21.74       29.78     28.13 o 
  -6 -12   5       63.56       57.05     19.72 o 
  -5 -12   5       84.56       76.02     18.51 o 
  -4 -12   5       22.47       22.41     16.76 o 
  -3 -12   5      657.42      687.16     32.53 o 
  -2 -12   5        7.64       21.05     13.79 o 
  -1 -12   5       66.36       82.02     14.57 o 
   0 -12   5      123.70      161.12     26.54 o 
   1 -12   5       19.16       14.93     21.91 o 
   2 -12   5      737.58      838.98     40.52 o 
   3 -12   5       52.20       25.74     25.34 o 
   4 -12   5      329.09      307.29     32.95 o 
   5 -12   5      202.52      202.76     31.36 o 
   6 -12   5       12.55        7.53     28.72 o 
  -8 -11   5       35.94       20.82     27.26 o 
  -7 -11   5       69.33       68.06     28.51 o 
  -6 -11   5       82.41       71.84     18.56 o 
  -5 -11   5      130.47      143.95     19.05 o 
  -4 -11   5       30.44       39.89     15.63 o 
  -3 -11   5      185.07      166.11     17.45 o 
  -2 -11   5      118.78      120.80     15.24 o 
  -1 -11   5      136.36      143.04     15.15 o 
   0 -11   5      204.82      201.29     14.75 o 
   1 -11   5       66.23       72.27     22.32 o 
   2 -11   5       68.88       37.09     22.87 o 
   3 -11   5      352.45      360.46     30.89 o 
   4 -11   5      134.27      135.02     26.97 o 
   5 -11   5        1.24        6.34     25.74 o 
   6 -11   5       62.04       67.46     27.41 o 
   7 -11   5       15.09       28.18     29.56 o 
  -8 -10   5       99.81      101.45     28.70 o 
  -7 -10   5       19.94       45.70     25.69 o 
  -6 -10   5        4.02       -7.65     16.97 o 
  -5 -10   5      124.88      137.01     28.32 o 
  -4 -10   5      153.23      156.66     16.95 o 
  -3 -10   5      324.01      321.87     18.53 o 
  -2 -10   5      321.79      340.29     18.28 o 
  -1 -10   5        9.78        5.84     11.91 o 
   0 -10   5      477.10      494.28     18.89 o 
   1 -10   5       18.74       11.55     19.81 o 
   2 -10   5      464.59      401.65     29.60 o 
   3 -10   5      417.44      459.12     30.86 o 
   4 -10   5       45.63       49.62     21.56 o 
   5 -10   5      159.36      171.84     18.18 o 
   6 -10   5      187.95      200.54     20.84 o 
   7 -10   5        0.20       15.55     16.73 o 
   8 -10   5       33.80       -2.76     19.27 o 
  -9  -9   5        0.96       10.66     27.63 o 
  -8  -9   5       20.49       -1.75     25.66 o 
  -7  -9   5       91.82       71.99     25.86 o 
  -6  -9   5       69.91       86.56     17.73 o 
  -5  -9   5       46.13       49.84     10.23 o 
  -4  -9   5      571.54      538.92     21.66 o 
  -3  -9   5      355.43      320.93     22.28 o 
  -2  -9   5      268.65      230.98     12.39 o 
  -1  -9   5        0.55       -0.73      7.57 o 
   0  -9   5       52.47       45.28     11.16 o 
   1  -9   5     1405.40     1373.79     31.52 o 
   2  -9   5       23.25       23.17     19.51 o 
   3  -9   5       85.43      105.75     21.82 o 
   4  -9   5      344.00      308.67     27.54 o 
   5  -9   5       69.63       82.54     15.82 o 
   6  -9   5        6.51        7.03     15.51 o 
   7  -9   5       19.87       14.91     16.40 o 
   8  -9   5       56.92       37.45     19.57 o 
   9  -9   5       23.46       10.40     31.09 o 
  -9  -8   5        1.72        0.16     25.66 o 
  -8  -8   5       92.57       92.29     15.96 o 
  -7  -8   5       11.02       14.59     12.74 o 
  -6  -8   5      120.07      122.36     11.93 o 
  -5  -8   5      206.85      205.38     12.25 o 
  -4  -8   5       12.44        9.41      8.37 o 
  -3  -8   5        2.89       -2.88      7.65 o 
  -2  -8   5      631.97      595.35     25.99 o 
  -1  -8   5      538.14      496.66     20.48 o 
   0  -8   5      363.13      314.10     15.35 o 
   1  -8   5      275.23      287.18     13.51 o 
   2  -8   5      406.49      358.78     13.63 o 
   3  -8   5      311.43      312.05     24.03 o 
   4  -8   5       30.48       23.29     19.44 o 
   5  -8   5       15.34        1.96     13.18 o 
   6  -8   5       83.72       85.77     16.12 o 
   7  -8   5        4.46        4.47     15.55 o 
   8  -8   5      107.89      103.50     20.04 o 
   9  -8   5        2.22       -0.88     18.79 o 
 -10  -7   5      150.56      143.20     19.89 o 
  -9  -7   5       34.84       20.66     15.69 o 
  -8  -7   5      363.88      360.93     20.55 o 
  -7  -7   5       26.43       24.71     12.16 o 
  -6  -7   5       52.40       50.55     10.42 o 
  -5  -7   5      567.30      554.63     15.64 o 
  -4  -7   5       13.87       17.71      7.82 o 
  -3  -7   5       54.55       51.09      8.09 o 
  -2  -7   5     1113.77     1044.65     40.58 o 
  -1  -7   5     3204.93     3035.94     87.14 o 
   0  -7   5      106.52      103.55      7.99 o 
   1  -7   5      248.99      248.06     12.75 o 
   2  -7   5      223.39      243.93     11.91 o 
   3  -7   5      104.60       76.60     18.85 o 
   4  -7   5        0.07       -7.93     17.82 o 
   5  -7   5       10.17       11.92     12.50 o 
   6  -7   5      578.37      616.74     23.27 o 
   7  -7   5      336.84      346.96     21.67 o 
   8  -7   5       44.58       46.43     17.29 o 
   9  -7   5      161.99      189.76     21.78 o 
  10  -7   5        2.49       13.38     18.52 o 
 -10  -6   5      249.67      242.53     21.57 o 
  -9  -6   5       12.94       23.80     22.91 o 
  -8  -6   5        0.09       15.98     14.71 o 
  -7  -6   5      113.56      111.36     14.38 o 
  -6  -6   5       52.12       56.42     12.06 o 
  -5  -6   5       57.87       55.51      8.23 o 
  -4  -6   5        0.00       -0.30      6.33 o 
  -3  -6   5     1161.62     1080.35     16.87 o 
  -2  -6   5      249.83      239.79      8.13 o 
  -1  -6   5      198.17      191.86      7.29 o 
   0  -6   5      153.74      139.92     10.85 o 
   1  -6   5       34.34       27.39      8.48 o 
   2  -6   5      158.03      134.48     22.14 o 
   3  -6   5       65.45       56.51     10.28 o 
   4  -6   5     1649.28     1611.05     26.89 o 
   5  -6   5      133.54      130.40     13.76 o 
   6  -6   5      350.15      344.39     18.58 o 
   7  -6   5      154.66      139.68     16.39 o 
   8  -6   5       39.89       10.88     16.91 o 
   9  -6   5       14.39       12.90     18.38 o 
  10  -6   5        0.73        8.03     18.55 o 
 -10  -5   5      262.48      238.47     21.30 o 
  -9  -5   5        7.61       17.26     13.62 o 
  -8  -5   5        9.40       12.43     12.74 o 
  -7  -5   5       59.71       51.75     11.11 o 
  -6  -5   5       86.81       75.81     10.23 o 
  -5  -5   5       42.27       38.75      7.76 o 
  -4  -5   5      769.49      777.05     14.21 o 
  -3  -5   5     3739.90     3565.20     24.95 o 
  -2  -5   5      181.87      169.13     10.99 o 
  -1  -5   5       86.72       90.11      5.62 o 
   0  -5   5      327.81      312.80     12.28 o 
   1  -5   5        1.28        5.25      8.06 o 
   2  -5   5       17.38       21.27      7.82 o 
   3  -5   5       66.77       38.46      8.15 o 
   4  -5   5     3374.81     3085.23    167.89 o 
   5  -5   5        4.43        0.69     10.86 o 
   6  -5   5       27.23       34.19     12.63 o 
   7  -5   5       78.53       85.19     17.76 o 
   8  -5   5        2.86       -6.81     15.81 o 
   9  -5   5      154.86      139.91     19.63 o 
  10  -5   5        2.33       -1.47     19.09 o 
  11  -5   5        1.33      -10.16     21.03 o 
 -10  -4   5        0.05       -3.68     15.35 o 
  -9  -4   5        7.72       11.26     13.49 o 
  -8  -4   5        5.94        0.70     11.39 o 
  -7  -4   5       84.11       79.46     11.59 o 
  -6  -4   5      188.23      184.28     11.77 o 
  -5  -4   5     2685.99     2591.11     43.98 o 
  -4  -4   5      626.56      573.78     12.41 o 
  -3  -4   5     1483.89     1426.60     15.99 o 
  -2  -4   5     1029.75      947.27     11.95 o 
  -1  -4   5        0.16        3.70      3.92 o 
   0  -4   5      745.15      730.21     15.46 o 
   1  -4   5      594.19      658.52     24.76 o 
   2  -4   5     1805.66     1799.25     21.70 o 
   3  -4   5     1448.55     1365.18     23.39 o 
   4  -4   5     1400.80     1391.67     45.28 o 
   5  -4   5      301.51      273.64     22.43 o 
   6  -4   5        2.22       -0.71     11.67 o 
   7  -4   5      368.03      363.44     19.26 o 
   8  -4   5      121.85      161.74     18.14 o 
   9  -4   5       12.86       14.39     15.75 o 
  10  -4   5      137.03      148.28     20.90 o 
  11  -4   5       63.15       57.99     20.86 o 
 -11  -3   5        0.05        4.71     15.76 o 
 -10  -3   5        9.52       18.83     14.41 o 
  -9  -3   5      194.32      189.36     16.05 o 
  -8  -3   5       50.79       28.62     11.97 o 
  -7  -3   5      255.99      253.24     14.07 o 
  -6  -3   5      327.32      281.63     13.21 o 
  -5  -3   5     1670.29     1560.47     22.81 o 
  -4  -3   5       68.07       71.38      7.57 o 
  -3  -3   5      255.66      257.63      8.18 o 
  -2  -3   5      117.21      127.54      5.80 o 
  -1  -3   5      380.61      340.92     13.00 o 
   0  -3   5      140.58      188.87      9.44 o 
   1  -3   5      132.66      116.94      8.53 o 
   2  -3   5     2378.75     2409.68     17.47 o 
   3  -3   5       15.36       20.44      5.79 o 
   4  -3   5      377.76      344.37      9.69 o 
   5  -3   5      110.15      110.42      8.42 o 
   6  -3   5       10.11        9.47      7.30 o 
   7  -3   5      376.43      405.54     18.66 o 
   8  -3   5      446.07      466.27     34.88 o 
   9  -3   5      293.52      271.82     20.66 o 
  10  -3   5        9.06       15.26     18.11 o 
  11  -3   5      137.54      161.80     23.13 o 
 -11  -2   5        2.27        2.62     18.11 o 
 -10  -2   5       45.03       26.56     14.62 o 
  -9  -2   5      198.46      193.39     21.73 o 
  -8  -2   5      293.20      301.06     16.70 o 
  -7  -2   5     1076.87     1068.23     60.97 o 
  -6  -2   5      136.91      135.56     11.26 o 
  -5  -2   5      575.90      534.93     17.84 o 
  -4  -2   5      872.86      932.09     12.70 o 
  -3  -2   5      120.45      135.68      6.94 o 
  -2  -2   5     1095.03     1135.32     12.06 o 
  -1  -2   5      354.06      367.62     15.45 o 
   0  -2   5     2320.14     2345.94     52.96 o 
   1  -2   5     2666.71     2812.29     51.44 o 
   2  -2   5     3905.84     4111.40     21.18 o 
   3  -2   5      332.27      333.36      8.43 o 
   4  -2   5      903.11     1000.35     34.58 o 
   5  -2   5       78.67       77.00     12.00 o 
   6  -2   5       23.74       36.95     11.52 o 
   7  -2   5        8.25       10.06     11.53 o 
   8  -2   5       12.12       21.36     13.86 o 
   9  -2   5        0.98       -3.20     15.48 o 
  10  -2   5       10.92       17.52     17.81 o 
  11  -2   5      186.42      185.71     22.49 o 
 -11  -1   5       45.97       37.86     18.38 o 
 -10  -1   5       60.44       74.74     13.60 o 
  -9  -1   5       95.32       69.12     13.71 o 
  -8  -1   5       13.31        9.55     11.57 o 
  -7  -1   5     1373.22     1361.52     35.54 o 
  -6  -1   5      332.47      332.14     13.59 o 
  -5  -1   5      828.53      767.36     15.34 o 
  -4  -1   5      485.53      522.34     10.11 o 
  -3  -1   5      549.98      578.53      8.89 o 
  -2  -1   5      479.91      576.14      9.20 o 
  -1  -1   5       14.63        4.74      3.25 o 
   0  -1   5      646.25      601.58     17.66 o 
   1  -1   5        0.44       -0.17      6.26 o 
   2  -1   5     4388.10     4509.19     21.23 o 
   3  -1   5       49.48       50.93      5.67 o 
   4  -1   5     1017.54     1159.99     23.10 o 
   5  -1   5      146.02      185.95     11.88 o 
   6  -1   5       78.92       92.68     12.26 o 
   7  -1   5       51.31       57.73     12.85 o 
   8  -1   5       15.04       21.03     13.83 o 
   9  -1   5     1274.53     1433.81     95.55 o 
  10  -1   5       51.47       42.82     16.62 o 
  11  -1   5        0.02        5.34     19.21 o 
  12  -1   5        0.63       10.62     19.66 o 
 -11   0   5        3.12        0.51     19.83 o 
 -10   0   5      220.60      202.14     20.33 o 
  -9   0   5      140.78      139.31     13.33 o 
  -8   0   5        1.67       -0.92     11.34 o 
  -7   0   5        1.50       11.72     10.01 o 
  -6   0   5       48.24       52.32      9.69 o 
  -5   0   5       19.65       19.51      5.97 o 
  -4   0   5      708.74      711.28     13.11 o 
  -3   0   5       75.78       93.36      6.11 o 
  -2   0   5     2672.95     3057.98     27.27 o 
  -1   0   5      321.13      342.30      7.97 o 
   0   0   5     2652.55     2590.70     21.38 o 
   1   0   5      224.63      206.35      4.79 o 
   2   0   5      757.22      743.63     10.12 o 
   3   0   5       21.89       22.77      6.02 o 
   4   0   5      829.39     1106.95     17.02 o 
   5   0   5       95.75      106.18     10.46 o 
   6   0   5        3.44       22.80     11.11 o 
   7   0   5      209.78      250.29     15.32 o 
   8   0   5       10.34        9.27     13.22 o 
   9   0   5       42.10       56.74     15.60 o 
  10   0   5       60.35       74.68     17.64 o 
  11   0   5      141.96      134.93     20.95 o 
  12   0   5        2.99       -7.15     19.42 o 
 -11   1   5       31.09       33.92     22.15 o 
 -10   1   5       12.05       28.18     18.09 o 
  -9   1   5       46.29       42.67     16.39 o 
  -8   1   5      300.37      308.89     14.39 o 
  -7   1   5     1395.19     1371.15     25.00 o 
  -6   1   5      171.00      176.38     15.14 o 
  -5   1   5      151.10      132.55      7.53 o 
  -4   1   5       60.78       63.27      6.37 o 
  -3   1   5      409.36      379.26      8.61 o 
  -2   1   5      284.73      295.40      9.70 o 
  -1   1   5     3388.28     3518.54     22.17 o 
   0   1   5     2649.70     2518.57     14.67 o 
   1   1   5        6.14        4.49      3.74 o 
   2   1   5       65.77       58.05      4.95 o 
   3   1   5        0.04        0.20      5.41 o 
   4   1   5      148.00      127.82      8.67 o 
   5   1   5      786.22      929.78     17.59 o 
   6   1   5      107.17      125.48     12.09 o 
   7   1   5     1501.36     1785.99     40.63 o 
   8   1   5        2.24        5.57     11.91 o 
   9   1   5       11.52       15.81     13.79 o 
  10   1   5       20.28       10.66     16.08 o 
  11   1   5       24.50       27.88     18.05 o 
  12   1   5       63.97       50.29     19.33 o 
 -11   2   5      119.56      112.46     24.27 o 
 -10   2   5        6.21        5.14     18.13 o 
  -9   2   5      257.80      296.29     24.50 o 
  -8   2   5       61.60       79.57     15.46 o 
  -7   2   5        0.36        2.36      9.21 o 
  -6   2   5       45.51       59.00      9.57 o 
  -5   2   5       36.24       33.85      6.68 o 
  -4   2   5      129.01      148.64      7.46 o 
  -3   2   5       44.48       40.65      6.36 o 
  -2   2   5     2403.54     2342.87     58.15 o 
  -1   2   5     1225.59     1353.47     15.81 o 
   0   2   5      115.80      128.18      4.60 o 
   1   2   5      171.67      185.89      9.96 o 
   2   2   5     1601.64     1681.38     26.83 o 
   3   2   5     3188.24     3350.13     26.59 o 
   4   2   5        8.51        5.73      5.24 o 
   5   2   5     2808.37     2908.91     22.43 o 
   6   2   5      194.00      212.65     10.03 o 
   7   2   5      121.14      102.08      9.33 o 
   8   2   5       49.70       32.60     12.74 o 
   9   2   5      476.63      461.56     36.07 o 
  10   2   5      394.80      421.64     21.79 o 
  11   2   5       14.04        8.82     16.82 o 
  12   2   5        0.02       21.44     18.09 o 
 -10   3   5      275.84      290.10     23.14 o 
  -9   3   5      118.22      107.25     18.42 o 
  -8   3   5        2.00        8.16     14.67 o 
  -7   3   5      243.54      229.74     17.45 o 
  -6   3   5      439.36      411.32     12.59 o 
  -5   3   5      150.53      143.15      7.65 o 
  -4   3   5       91.15       81.70      7.67 o 
  -3   3   5      365.69      368.11     10.16 o 
  -2   3   5     1587.60     1486.39     27.16 o 
  -1   3   5      546.34      551.70     16.15 o 
   0   3   5      498.85      518.26      8.83 o 
   1   3   5      590.94      620.12     12.25 o 
   2   3   5     3417.81     3451.43     26.28 o 
   3   3   5       90.80      116.38     19.12 o 
   4   3   5      385.26      395.98     11.52 o 
   5   3   5      570.89      551.54     11.35 o 
   6   3   5        8.33       12.91      7.65 o 
   7   3   5      357.50      350.95     10.99 o 
   8   3   5       29.80       22.57     12.39 o 
   9   3   5        0.29       -4.88     13.77 o 
  10   3   5       62.89       47.62     16.31 o 
  11   3   5       29.74        1.08     17.30 o 
  12   3   5      107.82      112.52     21.12 o 
 -10   4   5       18.42       33.22     19.75 o 
  -9   4   5       13.01        5.13     18.00 o 
  -8   4   5        1.33       -7.99     15.28 o 
  -7   4   5      257.31      268.74     17.70 o 
  -6   4   5       57.72       66.40     12.93 o 
  -5   4   5       32.81       18.59      6.67 o 
  -4   4   5     1257.76     1205.79     14.91 o 
  -3   4   5      439.03      406.85      9.40 o 
  -2   4   5       19.89       31.09      5.60 o 
  -1   4   5      855.61      852.17     14.10 o 
   0   4   5     3380.87     3369.97     30.27 o 
   1   4   5     3525.32     3776.44     69.26 o 
   2   4   5        6.94        3.47      6.47 o 
   3   4   5     5295.27     5168.46    126.60 o 
   4   4   5     2322.71     2445.36     38.16 o 
   5   4   5        2.21        6.85      5.78 o 
   6   4   5     1587.18     1567.95     15.89 o 
   7   4   5     1075.51     1057.75     21.34 o 
   8   4   5      863.85      861.62     19.10 o 
   9   4   5        0.59       -4.41     11.17 o 
  10   4   5        1.66       11.13     15.67 o 
  11   4   5       37.98       13.82     17.57 o 
  12   4   5       30.58       38.93     19.42 o 
 -10   5   5        1.38      -22.06     22.06 o 
  -9   5   5      132.78      135.38     20.50 o 
  -8   5   5       55.85       44.45     16.32 o 
  -7   5   5      303.61      321.40     18.76 o 
  -6   5   5       28.60       18.28     12.71 o 
  -5   5   5       83.14       84.74     22.60 o 
  -4   5   5      648.58      633.03     18.75 o 
  -3   5   5     2267.89     2211.46     25.77 o 
  -2   5   5      427.14      442.92      9.33 o 
  -1   5   5      384.72      402.34      7.54 o 
   0   5   5      478.74      397.44     10.44 o 
   1   5   5       40.69       54.04      7.84 o 
   2   5   5       34.47       31.57      7.66 o 
   3   5   5      718.13      720.60     15.15 o 
   4   5   5      491.20      449.22     11.19 o 
   5   5   5      617.19      607.59     10.59 o 
   6   5   5      966.01      955.73     17.26 o 
   7   5   5       39.76       30.87      9.30 o 
   8   5   5      112.27       91.51     11.44 o 
   9   5   5       16.67       11.85     11.56 o 
  10   5   5       63.75       49.72     13.83 o 
  11   5   5        0.29        8.13     17.41 o 
  12   5   5      338.67      288.09     23.87 o 
 -10   6   5       89.12       93.14     22.86 o 
  -9   6   5      150.85      192.45     21.52 o 
  -8   6   5        4.48       12.70     17.29 o 
  -7   6   5       80.02       64.83     14.87 o 
  -6   6   5      162.22      159.00     34.05 o 
  -5   6   5        0.66       -5.61     13.89 o 
  -4   6   5       71.35       80.85     10.37 o 
  -3   6   5      728.54      682.41     11.75 o 
  -2   6   5     1077.14     1076.85     15.05 o 
  -1   6   5     2123.03     2199.43     25.41 o 
   0   6   5      318.96      291.35      7.42 o 
   1   6   5      471.35      475.35     12.04 o 
   2   6   5       43.15       52.61      7.34 o 
   3   6   5        1.47        4.43      7.52 o 
   4   6   5     1450.58     1463.89     18.42 o 
   5   6   5     2275.36     2219.89     32.23 o 
   6   6   5       12.68       16.97      7.64 o 
   7   6   5        2.79        2.89      8.88 o 
   8   6   5       34.04       40.53     11.02 o 
   9   6   5       81.22       60.69     12.37 o 
  10   6   5       21.73       20.06     12.84 o 
  11   6   5       82.24       89.81     15.45 o 
  12   6   5       99.94      126.53     29.32 o 
  -9   7   5      364.33      392.11     29.46 o 
  -8   7   5       32.12       18.20     17.26 o 
  -7   7   5        0.01        2.15     14.52 o 
  -6   7   5       11.22       15.29     15.94 o 
  -5   7   5     1110.78     1081.84     30.31 o 
  -4   7   5      708.06      762.50     23.67 o 
  -3   7   5      162.32      179.67      7.93 o 
  -2   7   5      134.18      113.74      7.37 o 
  -1   7   5       89.26       88.39      7.11 o 
   0   7   5      983.14      932.50     12.50 o 
   1   7   5      301.76      328.44     11.93 o 
   2   7   5     2397.71     2319.01     30.77 o 
   3   7   5     2064.45     2090.13     22.41 o 
   4   7   5      679.17      675.55     14.46 o 
   5   7   5        5.57       11.99      7.57 o 
   6   7   5      120.43      112.56      9.30 o 
   7   7   5      538.71      501.41     20.06 o 
   8   7   5        7.39       11.10     10.67 o 
   9   7   5      124.94      137.24     13.79 o 
  10   7   5      157.14      165.43     20.33 o 
  11   7   5        2.01        6.45     17.81 o 
  12   7   5       19.48      -11.10     26.13 o 
  -9   8   5       11.25       -2.91     20.66 o 
  -8   8   5       66.38       80.03     18.73 o 
  -7   8   5      102.39       99.95     17.29 o 
  -6   8   5        1.25      -19.75     33.27 o 
  -5   8   5        1.85        5.01     14.03 o 
  -4   8   5      270.02      283.12     18.24 o 
  -3   8   5      242.73      237.07     15.78 o 
  -2   8   5      654.08      648.71     23.74 o 
  -1   8   5      134.93      121.97      8.09 o 
   0   8   5      120.09      126.75      7.44 o 
   1   8   5       49.06       53.34      5.69 o 
   2   8   5      246.15      250.56      9.21 o 
   3   8   5      150.87      141.62      6.40 o 
   4   8   5      277.46      273.81     11.67 o 
   5   8   5      337.88      329.73     17.53 o 
   6   8   5      101.97       83.74     11.50 o 
   7   8   5       24.44       26.09     13.09 o 
   8   8   5        2.68        3.94     13.33 o 
   9   8   5        0.15        3.66     15.90 o 
  10   8   5      102.04      113.91     19.33 o 
  11   8   5        5.87        3.49     17.38 o 
  -8   9   5      165.58      206.67     21.97 o 
  -7   9   5       59.63       52.14     17.07 o 
  -6   9   5      201.41      176.97     21.84 o 
  -5   9   5       21.58       21.65     15.19 o 
  -4   9   5       24.23       28.04     13.99 o 
  -3   9   5      226.34      207.70     16.28 o 
  -2   9   5      865.36      857.29     22.04 o 
  -1   9   5      160.30      148.72      8.52 o 
   0   9   5      548.21      534.64     13.11 o 
   1   9   5     1577.77     1600.84     26.04 o 
   2   9   5      121.30      115.67      7.03 o 
   3   9   5      102.65      101.30      6.44 o 
   4   9   5       56.21       56.49      7.59 o 
   5   9   5      979.92     1033.32     18.91 o 
   6   9   5       47.77       39.31      8.90 o 
   7   9   5        0.35       -5.44     13.56 o 
   8   9   5      173.28      178.41     18.54 o 
   9   9   5       56.75       72.96     17.27 o 
  10   9   5       74.90       59.31     18.16 o 
  11   9   5       16.82       16.10     17.83 o 
  -8  10   5       21.11       14.12     19.55 o 
  -7  10   5       32.39       32.91     20.74 o 
  -6  10   5       25.03       44.92     20.12 o 
  -5  10   5       23.85       23.35     16.17 o 
  -4  10   5      559.08      536.66     23.68 o 
  -3  10   5       52.63       52.99     13.90 o 
  -2  10   5       73.14       59.25     12.35 o 
  -1  10   5       90.20      102.40      9.49 o 
   0  10   5        2.64        3.77      7.28 o 
   1  10   5      140.06      130.73      7.75 o 
   2  10   5       99.60       94.03      7.06 o 
   3  10   5     1092.20     1183.17     30.46 o 
   4  10   5        4.69        5.62      9.15 o 
   5  10   5       52.60       71.18     13.50 o 
   6  10   5       11.49        2.57     12.91 o 
   7  10   5        1.26        5.66     13.78 o 
   8  10   5       24.98       28.87     16.36 o 
   9  10   5        0.14       -7.46     16.33 o 
  10  10   5       88.20      115.22     20.24 o 
  11  10   5       28.75       28.78     20.07 o 
  -7  11   5        0.16       -2.88     30.33 o 
  -6  11   5        0.45      -10.85     19.59 o 
  -5  11   5      146.09      157.18     21.35 o 
  -4  11   5      314.22      323.79     37.35 o 
  -3  11   5        0.47       -3.55     13.97 o 
  -2  11   5      320.16      302.76     17.21 o 
  -1  11   5        6.32       -0.46      8.56 o 
   0  11   5      649.44      606.48     21.94 o 
   1  11   5      219.83      230.67     23.05 o 
   2  11   5       38.83       28.73     16.96 o 
   3  11   5      743.63      779.57     33.81 o 
   4  11   5        0.26       -2.97     12.49 o 
   5  11   5        5.56        3.01     12.86 o 
   6  11   5      156.35      157.98     17.18 o 
   7  11   5       15.36       11.05     15.33 o 
   8  11   5        6.29        6.94     16.14 o 
   9  11   5       28.86       27.40     16.91 o 
  10  11   5      192.33      181.23     22.67 o 
  -7  12   5       36.77       27.44     23.00 o 
  -6  12   5      193.81      168.34     24.31 o 
  -5  12   5        2.75        1.54     17.73 o 
  -4  12   5       27.56       19.35     15.45 o 
  -3  12   5      134.76      123.85     20.50 o 
  -2  12   5      173.33      187.61     19.40 o 
  -1  12   5      640.00      617.22     34.44 o 
   0  12   5       27.36       18.48     20.62 o 
   1  12   5     1395.55     1466.21     45.85 o 
   2  12   5       72.73       88.03     20.17 o 
   3  12   5      205.86      234.21     24.50 o 
   4  12   5       75.03       81.01     15.08 o 
   5  12   5      115.60      123.96     16.73 o 
   6  12   5      239.70      275.93     19.90 o 
   7  12   5       82.08       81.92     17.41 o 
   8  12   5        6.81        4.56     17.86 o 
   9  12   5       31.28       28.66     18.41 o 
  10  12   5       20.25       14.88     17.47 o 
  -6  13   5       47.77       47.26     24.54 o 
  -5  13   5       70.84       53.22     24.88 o 
  -4  13   5        4.32       10.63     19.67 o 
  -3  13   5        5.30        6.62     17.98 o 
   0  13   5       34.41       30.49     21.66 o 
   1  13   5      133.24      137.94     23.04 o 
   2  13   5       45.41       63.92     21.93 o 
   3  13   5       81.69       83.45     22.95 o 
   4  13   5       58.54       52.89     15.07 o 
   5  13   5        1.84       -7.39     14.57 o 
   6  13   5        9.79        8.50     16.08 o 
   7  13   5       14.27       16.63     16.43 o 
   8  13   5       36.47       40.54     18.67 o 
   9  13   5       30.27       -2.86     18.26 o 
   0  14   5       27.06       40.98     24.28 o 
   1  14   5       50.43       55.40     22.99 o 
   2  14   5      207.29      197.97     27.43 o 
   3  14   5      395.25      403.68     31.32 o 
   4  14   5      214.63      296.13     29.19 o 
   5  14   5        4.33        8.58     16.21 o 
   6  14   5        0.90        3.04     17.00 o 
   7  14   5       23.61        8.48     18.36 o 
   8  14   5       58.19       78.52     19.72 o 
   0  15   5       82.21      109.11     28.16 o 
   1  15   5      140.82      147.45     27.35 o 
   2  15   5        9.89        5.29     22.92 o 
   3  15   5       67.26       65.42     25.16 o 
   4  15   5       27.95       44.79     24.19 o 
   5  15   5        6.43        1.94     21.92 o 
   6  15   5        2.90       -2.93     17.03 o 
   7  15   5        5.39        1.78     17.57 o 
   1  16   5       44.77       41.29     26.76 o 
   2  16   5      139.64      173.82     30.69 o 
   3  16   5       28.84       26.62     27.64 o 
   4  16   5       44.81       70.90     24.04 o 
   5  16   5       30.76       17.55     25.77 o 
   2  17   5        3.64       12.78     26.01 o 
  -3 -14   6      162.86      185.22     20.76 o 
  -2 -14   6        5.23       -1.19     25.65 o 
  -1 -14   6      186.50      198.07     31.34 o 
   0 -14   6      167.42      175.43     30.72 o 
   1 -14   6      266.86      333.36     35.46 o 
   2 -14   6       12.21       32.96     25.72 o 
  -5 -13   6       13.92       13.88     18.93 o 
  -4 -13   6        9.49       18.22     16.99 o 
  -3 -13   6      399.76      444.40     24.96 o 
  -2 -13   6       62.36       52.96     16.19 o 
  -1 -13   6        3.48        2.35     24.23 o 
   0 -13   6      265.88      269.44     30.21 o 
   1 -13   6       92.53       96.53     28.91 o 
   2 -13   6       14.91       -7.72     26.56 o 
   3 -13   6       40.81       14.80     28.76 o 
   4 -13   6       30.15       36.57     24.61 o 
  -6 -12   6        6.40       -9.72     19.35 o 
  -5 -12   6       27.73       22.48     18.89 o 
  -4 -12   6      137.86      189.71     20.80 o 
  -3 -12   6      412.14      504.91     23.94 o 
  -2 -12   6       71.30       82.54     17.22 o 
  -1 -12   6       24.09       19.09     14.52 o 
   0 -12   6        3.00       -6.27     24.41 o 
   1 -12   6        1.97        9.69     23.17 o 
   2 -12   6        0.57      -12.17     25.11 o 
   3 -12   6       11.33        1.86     25.68 o 
   4 -12   6      529.87      516.06     39.26 o 
   5 -12   6       68.64       66.45     26.91 o 
  -7 -11   6        4.67       -6.13     26.99 o 
  -6 -11   6       15.74       29.43     18.83 o 
  -5 -11   6      520.30      586.45     27.33 o 
  -4 -11   6        5.49      -11.31     15.87 o 
  -3 -11   6       18.00       17.07     14.76 o 
  -2 -11   6       22.31       14.60     14.29 o 
  -1 -11   6        8.99       15.09     13.24 o 
   0 -11   6      219.90      232.62     16.42 o 
   1 -11   6      112.47      146.01     26.91 o 
   2 -11   6      387.98      466.17     34.12 o 
   3 -11   6        3.32       28.16     24.13 o 
   4 -11   6      276.51      246.00     32.44 o 
   5 -11   6        5.89       10.76     25.77 o 
   6 -11   6       39.86       36.63     29.50 o 
   7 -11   6        9.96       -2.93     27.78 o 
  -8 -10   6       46.02       25.87     28.34 o 
  -7 -10   6      115.90      101.43     29.21 o 
  -6 -10   6       18.44       33.45     18.08 o 
  -5 -10   6      452.00      462.80     24.17 o 
  -4 -10   6       32.64       13.33     16.10 o 
  -3 -10   6        1.24        1.67     14.08 o 
  -2 -10   6      143.02      146.19     15.77 o 
  -1 -10   6        2.49        9.63     12.18 o 
   0 -10   6      141.76      134.57     14.03 o 
   1 -10   6       61.68       58.91     22.08 o 
   2 -10   6     1015.22     1027.96     40.41 o 
   3 -10   6      112.59      124.72     24.37 o 
   4 -10   6        9.52        3.08     22.86 o 
   5 -10   6        0.81      -10.02     23.93 o 
   6 -10   6       71.25       73.45     27.69 o 
   7 -10   6      277.52      301.68     35.39 o 
  -8  -9   6        4.09        9.00     27.53 o 
  -7  -9   6      268.40      281.54     32.24 o 
  -6  -9   6       69.53       69.84     17.23 o 
  -5  -9   6       69.65       93.16     18.04 o 
  -4  -9   6       20.45       16.73     14.38 o 
  -3  -9   6       21.50       11.76     12.99 o 
  -2  -9   6      489.88      524.68     20.35 o 
  -1  -9   6       38.28       30.75     11.90 o 
   0  -9   6      330.60      337.93     16.27 o 
   1  -9   6      142.14      151.53     13.27 o 
   2  -9   6      642.61      644.49     32.65 o 
   3  -9   6        4.52        5.81     19.18 o 
   4  -9   6        1.02       -1.72     21.14 o 
   5  -9   6      195.40      181.41     17.38 o 
   6  -9   6        3.24       18.72     16.13 o 
   7  -9   6       58.01       53.60     17.27 o 
   8  -9   6       35.99       56.93     19.49 o 
  -9  -8   6       25.50       14.56     27.67 o 
  -8  -8   6       48.41       49.82     25.77 o 
  -7  -8   6      185.94      205.23     28.47 o 
  -6  -8   6       20.25       28.39     16.33 o 
  -5  -8   6      146.54      165.23     17.78 o 
  -4  -8   6      165.04      164.83     16.37 o 
  -3  -8   6        1.70        1.84     12.84 o 
  -2  -8   6       86.10       81.01     13.29 o 
  -1  -8   6        1.32       -1.38     11.29 o 
   0  -8   6      550.75      633.72     28.23 o 
   1  -8   6      163.38      151.33     12.54 o 
   2  -8   6       58.87       34.85      9.60 o 
   3  -8   6      290.98      263.35     25.01 o 
   4  -8   6        0.56        7.33     12.41 o 
   5  -8   6      102.17      115.29     15.17 o 
   6  -8   6        0.07        8.77     14.84 o 
   7  -8   6       22.93        5.96     16.00 o 
   8  -8   6        8.17        9.47     17.49 o 
   9  -8   6        0.27        1.28     18.87 o 
  -9  -7   6      165.51      201.67     31.96 o 
  -8  -7   6        9.33       33.19     26.37 o 
  -7  -7   6      158.68      157.19     25.69 o 
  -6  -7   6        4.43        6.65      9.98 o 
  -5  -7   6        1.42        4.06      8.64 o 
  -4  -7   6      907.47      849.08     21.61 o 
  -3  -7   6       97.66       84.40     10.08 o 
  -2  -7   6       24.99       25.79     11.95 o 
  -1  -7   6      241.06      247.54     14.19 o 
   0  -7   6      247.84      269.32     14.14 o 
   1  -7   6        8.07       20.31      9.37 o 
   2  -7   6      478.79      427.89     14.64 o 
   3  -7   6       72.86       83.69     10.00 o 
   4  -7   6      160.26      174.85     14.24 o 
   5  -7   6        8.36        1.93     12.88 o 
   6  -7   6      121.27      123.50     16.27 o 
   7  -7   6      134.04      163.90     18.78 o 
   8  -7   6        0.15        9.31     17.45 o 
   9  -7   6       38.61       42.79     18.25 o 
 -10  -6   6       30.34       12.98     26.05 o 
  -9  -6   6       12.40       16.55     14.83 o 
  -8  -6   6       81.59      100.36     16.27 o 
  -7  -6   6       90.97       83.75     13.16 o 
  -6  -6   6      453.70      452.54     18.08 o 
  -5  -6   6       55.66       64.43      9.26 o 
  -4  -6   6       15.71        8.31      6.65 o 
  -3  -6   6     1241.99     1204.68     22.36 o 
  -2  -6   6     3340.30     3074.30     74.97 o 
  -1  -6   6      207.26      176.08     11.35 o 
   0  -6   6      159.58      176.72     12.38 o 
   1  -6   6      198.09      183.06     12.01 o 
   2  -6   6      103.47      113.92     20.28 o 
   3  -6   6      224.03      189.09     11.03 o 
   4  -6   6        1.29        9.09     10.58 o 
   5  -6   6        1.20        5.61     11.28 o 
   6  -6   6       35.37       41.42     13.72 o 
   7  -6   6      126.44      146.36     17.21 o 
   8  -6   6        5.50        1.23     15.48 o 
   9  -6   6       66.48       73.90     17.98 o 
  10  -6   6       26.68       34.68     18.61 o 
 -10  -5   6       10.47       17.04     15.42 o 
  -9  -5   6      145.35      150.31     17.43 o 
  -8  -5   6       53.62       39.82     13.63 o 
  -7  -5   6      244.80      204.79     13.54 o 
  -6  -5   6       50.29       51.90      9.94 o 
  -5  -5   6      871.42      851.91     21.61 o 
  -4  -5   6      547.02      514.67     13.88 o 
  -3  -5   6      656.57      609.98     12.00 o 
  -2  -5   6      501.76      464.31     13.48 o 
  -1  -5   6        7.63        8.09      4.34 o 
   0  -5   6       39.76       42.18      9.65 o 
   1  -5   6      561.27      573.63     15.35 o 
   2  -5   6      107.51       74.54      9.42 o 
   3  -5   6        9.37        4.40      6.82 o 
   4  -5   6       42.73       45.30      7.31 o 
   5  -5   6       14.28       16.19     10.82 o 
   6  -5   6       77.66       70.80     13.28 o 
   7  -5   6        5.79        3.65     13.80 o 
   8  -5   6        2.99       10.23     14.89 o 
   9  -5   6        0.08       -0.84     15.46 o 
  10  -5   6      273.99      293.05     41.65 o 
 -10  -4   6        6.43       31.16     15.81 o 
  -9  -4   6      220.15      191.30     18.20 o 
  -8  -4   6       19.21       26.39     11.89 o 
  -7  -4   6        4.32        1.66     10.26 o 
  -6  -4   6       44.64       55.86      9.60 o 
  -5  -4   6      229.69      210.98     10.25 o 
  -4  -4   6      340.39      308.64     10.44 o 
  -3  -4   6      386.09      363.24      9.76 o 
  -2  -4   6      526.96      501.14      9.44 o 
  -1  -4   6      212.59      192.20      9.41 o 
   0  -4   6        3.86        6.57      8.50 o 
   1  -4   6      479.23      450.47     13.77 o 
   2  -4   6      730.65      692.57     11.24 o 
   3  -4   6       11.66       10.23      6.40 o 
   4  -4   6       10.25       22.46      7.25 o 
   5  -4   6      354.90      339.71     20.23 o 
   6  -4   6        1.50        3.30     11.25 o 
   7  -4   6        2.01        8.80     12.52 o 
   8  -4   6      153.70      142.72     16.87 o 
   9  -4   6      397.22      380.23     23.08 o 
  10  -4   6       59.75       49.08     19.15 o 
  11  -4   6      141.81      108.59     22.46 o 
 -10  -3   6        0.12        5.54     21.93 o 
  -9  -3   6        0.45       -9.31     13.10 o 
  -8  -3   6        1.29        8.25     11.50 o 
  -7  -3   6      892.66      852.05     21.52 o 
  -6  -3   6       17.05       17.82      9.36 o 
  -5  -3   6       97.76       89.35      9.59 o 
  -4  -3   6      295.43      268.19      9.91 o 
  -3  -3   6      131.41      109.72      7.18 o 
  -2  -3   6      100.94       82.49      5.46 o 
  -1  -3   6      433.77      417.54     15.79 o 
   0  -3   6     1072.42     1036.76     18.15 o 
   1  -3   6      202.03      149.62      9.40 o 
   2  -3   6      652.59      662.46     14.54 o 
   3  -3   6      108.90      102.41      7.08 o 
   4  -3   6        0.03        4.06      6.94 o 
   5  -3   6      380.33      395.63     14.13 o 
   6  -3   6      544.00      546.28     36.85 o 
   7  -3   6        5.60       14.89     13.01 o 
   8  -3   6      489.19      520.80     21.80 o 
   9  -3   6      283.25      253.12     20.46 o 
  10  -3   6        0.70        8.23     17.70 o 
  11  -3   6       20.90       33.97     19.97 o 
 -10  -2   6        1.08       10.54     17.63 o 
  -9  -2   6      279.38      285.56     18.69 o 
  -8  -2   6       45.63       50.63     12.43 o 
  -7  -2   6      233.77      237.40     14.56 o 
  -6  -2   6        0.82        2.40      9.29 o 
  -5  -2   6        8.63        7.95      8.19 o 
  -4  -2   6       30.14       21.69      6.81 o 
  -3  -2   6       27.54       26.00      6.02 o 
  -2  -2   6       29.18       21.10      4.53 o 
  -1  -2   6      331.85      270.91     10.01 o 
   0  -2   6     2178.90     2190.66    109.38 o 
   1  -2   6       49.68       58.22      7.97 o 
   2  -2   6      167.73      180.79      6.94 o 
   3  -2   6      278.11      266.20      8.11 o 
   4  -2   6      823.27      888.66     17.38 o 
   5  -2   6      102.70      114.72      8.69 o 
   6  -2   6      325.81      316.90     11.44 o 
   7  -2   6      470.73      531.59     19.59 o 
   8  -2   6      761.78      851.06     25.31 o 
   9  -2   6      164.08      194.25     19.11 o 
  10  -2   6       31.18       30.25     17.00 o 
  11  -2   6        0.07       -5.01     18.60 o 
 -10  -1   6        2.95       10.56     14.83 o 
  -9  -1   6      465.82      483.24     28.56 o 
  -8  -1   6       37.85       40.31     12.13 o 
  -7  -1   6       33.76       27.10     11.14 o 
  -6  -1   6       29.85       30.18      9.62 o 
  -5  -1   6       59.32       51.03      6.82 o 
  -4  -1   6      102.09       94.15      7.34 o 
  -3  -1   6        9.41       12.85      5.31 o 
  -2  -1   6     2096.60     2047.58     16.37 o 
  -1  -1   6     1635.51     1512.02     22.71 o 
   0  -1   6     3543.24     3971.95     51.90 o 
   1  -1   6      260.55      263.69      9.96 o 
   2  -1   6      326.17      323.95     10.23 o 
   3  -1   6      517.56      491.57     10.67 o 
   4  -1   6       32.96       42.61      6.47 o 
   5  -1   6     1312.23     1446.47     22.80 o 
   6  -1   6     2112.41     2354.00     31.61 o 
   7  -1   6       41.92       51.56     12.36 o 
   8  -1   6       58.68       71.18     13.84 o 
   9  -1   6       12.76       20.23     14.27 o 
  10  -1   6       74.70       63.74     17.11 o 
  11  -1   6      294.53      325.87     24.35 o 
  12  -1   6       38.30       43.93     20.30 o 
 -10   0   6       80.04       92.04     18.58 o 
  -9   0   6      207.06      217.46     17.64 o 
  -8   0   6        0.68        7.97     11.77 o 
  -7   0   6      393.01      362.60     15.75 o 
  -6   0   6       66.50       68.47     10.14 o 
  -5   0   6        4.75        1.21      6.56 o 
  -4   0   6      273.20      271.63      8.98 o 
  -3   0   6      535.67      480.73      9.96 o 
  -2   0   6     1075.87     1016.98     10.99 o 
  -1   0   6       76.29       99.60      4.71 o 
   0   0   6      160.00      231.39      8.54 o 
   1   0   6      369.52      394.37      6.06 o 
   2   0   6      236.81      208.62      6.12 o 
   3   0   6      257.93      288.68     15.37 o 
   4   0   6      178.90      159.91      9.33 o 
   5   0   6      128.96      106.10     10.61 o 
   6   0   6       93.78      114.29     11.78 o 
   7   0   6      331.90      417.27     17.04 o 
   8   0   6       11.05       22.79     12.48 o 
   9   0   6        0.88       16.04     14.27 o 
  10   0   6        9.86       10.66     15.99 o 
  11   0   6       41.51       33.69     17.95 o 
  12   0   6        3.88        1.78     18.69 o 
 -10   1   6        7.44        7.95     17.72 o 
  -9   1   6      233.02      246.57     20.25 o 
  -8   1   6       90.53       80.76     12.32 o 
  -7   1   6       19.28       26.21     10.36 o 
  -6   1   6        0.56        5.11      9.77 o 
  -5   1   6      994.52      950.35     14.39 o 
  -4   1   6      101.81      102.40      7.43 o 
  -3   1   6      111.89       90.16      6.62 o 
  -2   1   6     1249.37     1162.94     16.67 o 
  -1   1   6     2206.66     2485.83     35.25 o 
   0   1   6     1989.46     2192.40     13.06 o 
   1   1   6      120.88      120.62      5.94 o 
   2   1   6      267.09      257.77      6.52 o 
   3   1   6     1689.45     1732.29     29.87 o 
   4   1   6     2101.04     2204.92     22.42 o 
   5   1   6        2.41        5.89      8.54 o 
   6   1   6       39.39       29.37     11.01 o 
   7   1   6      261.32      289.81     11.85 o 
   8   1   6      204.07      220.70     16.00 o 
   9   1   6      129.21      133.68     16.50 o 
  10   1   6      116.26      110.53     17.81 o 
  11   1   6      268.13      303.65     22.58 o 
  12   1   6       13.36       -2.00     17.58 o 
 -10   2   6       31.69       20.04     19.18 o 
  -9   2   6       18.95       24.07     17.02 o 
  -8   2   6      186.49      213.48     17.75 o 
  -7   2   6      191.58      201.68     13.65 o 
  -6   2   6      109.71       89.99     10.74 o 
  -5   2   6     2928.80     2817.23     36.75 o 
  -4   2   6     2021.81     1998.18     19.20 o 
  -3   2   6        0.27       -1.50      6.82 o 
  -2   2   6      421.80      369.61     10.73 o 
  -1   2   6      695.29      728.14     13.68 o 
   0   2   6     1524.57     1542.48     11.55 o 
   1   2   6       83.81      102.59      5.15 o 
   2   2   6     2050.23     2109.70     14.53 o 
   3   2   6      109.93      142.02      6.16 o 
   4   2   6        7.93       10.96      5.82 o 
   5   2   6     1528.43     1512.83     17.29 o 
   6   2   6      217.53      215.30     10.05 o 
   7   2   6      291.53      293.95     11.22 o 
   8   2   6       18.43       27.82     11.79 o 
   9   2   6      241.50      242.78     17.80 o 
  10   2   6       48.25       46.54     15.66 o 
  11   2   6        1.98        4.96     16.53 o 
  12   2   6       89.52       87.48     20.51 o 
 -10   3   6      197.67      176.00     21.44 o 
  -9   3   6        1.65       14.61     16.55 o 
  -8   3   6      341.62      346.14     20.51 o 
  -7   3   6      244.64      231.80     16.72 o 
  -6   3   6      284.52      289.82     11.87 o 
  -5   3   6     1001.49      936.26     20.36 o 
  -4   3   6     1009.00      970.32     16.56 o 
  -3   3   6       69.85       63.58      7.47 o 
  -2   3   6       13.45       23.17      6.98 o 
  -1   3   6      783.47      784.62     14.19 o 
   0   3   6       49.02       94.58     14.12 o 
   1   3   6      111.72      127.66     11.69 o 
   2   3   6      538.05      525.29     12.66 o 
   3   3   6      432.41      335.86      6.99 o 
   4   3   6       18.58       14.71      5.46 o 
   5   3   6      605.35      640.27     18.88 o 
   6   3   6        3.08       10.09      7.89 o 
   7   3   6      372.56      362.00     11.77 o 
   8   3   6      438.14      397.64     17.66 o 
   9   3   6     1002.19      967.97     39.35 o 
  10   3   6        0.32        8.23     14.88 o 
  11   3   6        5.09        5.63     16.45 o 
  12   3   6       55.38       66.03     19.99 o 
 -10   4   6        7.88        4.84     21.49 o 
  -9   4   6       35.69       44.62     18.63 o 
  -8   4   6        0.10      -11.46     16.10 o 
  -7   4   6        0.30        0.58     13.84 o 
  -6   4   6      343.05      350.42     12.44 o 
  -5   4   6        2.09        0.29      5.98 o 
  -4   4   6      226.59      218.38      9.24 o 
  -3   4   6     1017.79      998.28     13.92 o 
  -2   4   6      143.95      147.63      7.27 o 
  -1   4   6       48.20       44.04      4.83 o 
   0   4   6     1250.58     1322.09     20.04 o 
   1   4   6      426.07      506.45     11.50 o 
   2   4   6      421.96      513.42     14.91 o 
   3   4   6     1463.56     1422.38     19.95 o 
   4   4   6     2355.07     2404.07     33.19 o 
   5   4   6      427.74      440.25     11.08 o 
   6   4   6      532.04      525.24     22.69 o 
   7   4   6     1645.56     1608.90     19.59 o 
   8   4   6      182.44      163.38     15.06 o 
   9   4   6      342.57      303.51     18.64 o 
  10   4   6      473.24      528.35     23.85 o 
  11   4   6       19.89       31.87     17.63 o 
  12   4   6       10.49       12.41     17.27 o 
 -10   5   6       37.67       33.67     22.19 o 
  -9   5   6       64.55       66.80     19.69 o 
  -8   5   6       62.82       56.82     20.35 o 
  -7   5   6      114.35      116.05     16.01 o 
  -6   5   6      804.04      840.07     23.29 o 
  -5   5   6        0.24        0.75      6.72 o 
  -4   5   6      389.17      387.13     10.71 o 
  -3   5   6      507.49      500.10     11.19 o 
  -2   5   6      876.67      881.46     12.91 o 
  -1   5   6     1377.64     1343.91     12.78 o 
   0   5   6       35.95       38.84      4.63 o 
   1   5   6      748.44      623.63     22.64 o 
   2   5   6      676.89      664.08     15.01 o 
   3   5   6      587.97      614.68     15.37 o 
   4   5   6      400.36      385.43     15.86 o 
   5   5   6       63.16       66.21      7.56 o 
   6   5   6      172.09      159.26      9.18 o 
   7   5   6        1.92        0.77      7.53 o 
   8   5   6        1.40       -2.67     12.18 o 
   9   5   6      122.27      106.63     27.64 o 
  10   5   6       37.96       14.59     15.57 o 
  11   5   6       52.44       20.47     17.07 o 
  12   5   6        3.81       -4.92     25.67 o 
  -9   6   6       25.15        7.94     18.94 o 
  -8   6   6      163.46      187.00     22.36 o 
  -7   6   6        0.08      -14.77     14.77 o 
  -6   6   6      104.48      105.66     14.76 o 
  -5   6   6       62.14       48.71     15.45 o 
  -4   6   6        0.63        2.76      6.29 o 
  -3   6   6      816.28      825.83     15.36 o 
  -2   6   6      582.50      622.62     11.76 o 
  -1   6   6       22.59       28.70      5.24 o 
   0   6   6       51.46       49.98      5.30 o 
   1   6   6     3613.31     3714.71     30.73 o 
   2   6   6      157.28      169.56     14.22 o 
   3   6   6      148.37      138.41     10.74 o 
   4   6   6      252.86      248.52     12.47 o 
   5   6   6      142.78      133.00      8.20 o 
   6   6   6     4944.16     4762.53     96.11 o 
   7   6   6       42.41       30.18      6.85 o 
   8   6   6      344.95      351.68     14.52 o 
   9   6   6       79.12       53.24     14.23 o 
  10   6   6       33.49       30.16     22.83 o 
  11   6   6        3.86       -4.31     22.60 o 
  12   6   6       25.24       38.16     25.99 o 
  -9   7   6       27.15       26.79     18.88 o 
  -8   7   6      169.78      188.89     19.99 o 
  -7   7   6        1.55      -15.31     15.31 o 
  -6   7   6       16.66       21.46     16.11 o 
  -5   7   6       11.31       11.13     15.18 o 
  -4   7   6      212.00      226.45     13.25 o 
  -3   7   6     2143.41     1921.65     63.01 o 
  -2   7   6       66.82       68.05      7.24 o 
  -1   7   6     1096.54     1033.35     14.14 o 
   0   7   6       12.33       11.61      5.31 o 
   1   7   6      390.08      436.08     13.21 o 
   2   7   6       11.12       11.38      9.21 o 
   3   7   6      967.58      990.60     20.29 o 
   4   7   6     1989.92     2038.19     27.91 o 
   5   7   6      429.30      423.78     17.83 o 
   6   7   6      173.77      174.91      8.27 o 
   7   7   6      433.89      396.58     19.15 o 
   8   7   6      321.25      308.13     19.20 o 
   9   7   6       13.97       10.79     15.62 o 
  10   7   6       49.05       51.80     23.37 o 
  11   7   6      341.70      338.67     33.88 o 
  -9   8   6       11.68       -1.82     22.11 o 
  -8   8   6       19.53       14.97     17.62 o 
  -7   8   6       43.81       48.64     16.41 o 
  -6   8   6      132.28      150.95     20.26 o 
  -5   8   6      551.72      550.83     25.26 o 
  -4   8   6      194.02      158.52     16.32 o 
  -3   8   6      340.17      272.25     13.22 o 
  -2   8   6       59.85       49.33      7.19 o 
  -1   8   6       55.40       66.17      6.44 o 
   0   8   6      292.12      287.96     15.08 o 
   1   8   6      416.84      389.98     20.84 o 
   2   8   6      503.67      477.59     14.23 o 
   3   8   6      706.10      672.45     16.43 o 
   4   8   6      888.74      887.32     20.94 o 
   5   8   6       18.05       16.41      8.60 o 
   6   8   6       33.15       30.78      8.94 o 
   7   8   6        0.05       -4.01     12.63 o 
   8   8   6       49.51       49.12     14.90 o 
   9   8   6       16.00        7.80     15.32 o 
  10   8   6        1.38        3.30     17.50 o 
  11   8   6      224.75      208.68     30.86 o 
  -8   9   6      390.27      423.56     28.04 o 
  -7   9   6       66.18       93.75     17.74 o 
  -6   9   6      136.24      106.56     23.72 o 
  -5   9   6      396.09      421.12     24.20 o 
  -4   9   6       20.42       16.01     12.84 o 
  -3   9   6        2.01       12.75     12.11 o 
  -2   9   6        0.77        3.88      8.38 o 
  -1   9   6       19.14       17.05      6.05 o 
   0   9   6       58.10       48.38      6.73 o 
   1   9   6      950.72      901.62     19.35 o 
   2   9   6     2480.50     2505.63     35.56 o 
   3   9   6      295.24      279.58     20.76 o 
   4   9   6       49.09       43.77      9.53 o 
   5   9   6      110.23      101.75     10.18 o 
   6   9   6       48.21       44.54      9.58 o 
   7   9   6      129.06      130.36     16.36 o 
   8   9   6      238.91      222.24     19.45 o 
   9   9   6      463.11      533.04     25.47 o 
  10   9   6       36.52       42.01     18.24 o 
  11   9   6       15.56        2.08     23.49 o 
  -8  10   6        3.94        4.09     31.55 o 
  -7  10   6      395.26      380.26     27.84 o 
  -6  10   6        0.05        7.21     19.14 o 
  -5  10   6        0.00        1.84     16.62 o 
  -4  10   6      147.97      145.08     16.96 o 
  -3  10   6        6.93        7.01     12.45 o 
  -2  10   6      287.64      302.23     21.10 o 
  -1  10   6      649.19      632.25     24.31 o 
   0  10   6      514.43      485.41     12.44 o 
   1  10   6      107.64      101.15     10.61 o 
   2  10   6       33.10       30.98      9.06 o 
   3  10   6       23.52       23.94      8.87 o 
   4  10   6       28.07       27.95     11.50 o 
   5  10   6       14.05       28.78      9.94 o 
   6  10   6      468.51      485.57     22.64 o 
   7  10   6      203.42      224.09     18.40 o 
   8  10   6       38.30       36.40     15.92 o 
   9  10   6       55.47       58.72     17.68 o 
  10  10   6       23.72       24.02     18.82 o 
  11  10   6       54.60       40.86     25.36 o 
  -7  11   6        0.77       -0.19     21.80 o 
  -6  11   6      181.23      212.86     23.51 o 
  -5  11   6        1.02       20.14     17.19 o 
  -4  11   6       88.57      100.51     26.83 o 
  -3  11   6        8.42        5.71     12.72 o 
  -2  11   6        0.08       -8.47     11.39 o 
  -1  11   6      405.11      403.79     22.04 o 
   0  11   6      793.29      781.03     25.81 o 
   1  11   6       86.03       92.99     11.29 o 
   2  11   6        2.90        2.88     11.74 o 
   3  11   6      167.42      175.08     15.52 o 
   4  11   6      125.19      130.06     14.05 o 
   5  11   6      229.20      271.81     18.09 o 
   6  11   6        1.31        3.38     14.53 o 
   7  11   6      541.51      622.81     26.05 o 
   8  11   6        4.17       -6.35     16.37 o 
   9  11   6       10.83       23.29     17.02 o 
  10  11   6       37.26       12.81     18.59 o 
  -6  12   6       16.90        6.03     20.54 o 
  -5  12   6        0.82      -18.28     18.28 o 
  -4  12   6      146.01      145.24     18.64 o 
  -3  12   6       90.88       86.61     17.63 o 
  -1  12   6       63.40       85.33     22.85 o 
   0  12   6       23.56       10.05     19.48 o 
   1  12   6      238.76      258.90     26.24 o 
   2  12   6        5.47        5.35     18.38 o 
   3  12   6      686.45      644.19     33.58 o 
   4  12   6        0.87       -7.70     18.28 o 
   5  12   6      451.90      437.04     30.97 o 
   6  12   6       55.88       47.98     16.15 o 
   7  12   6       76.74       77.77     17.64 o 
   8  12   6      589.04      612.30     27.31 o 
   9  12   6       64.85       67.82     18.96 o 
  10  12   6       10.22       20.62     19.31 o 
   0  13   6      150.25      169.98     26.28 o 
   1  13   6      230.07      241.20     27.72 o 
   2  13   6       75.27       54.87     21.39 o 
   3  13   6      299.85      276.50     28.34 o 
   4  13   6       94.86      103.59     23.12 o 
   5  13   6       74.17       52.41     23.24 o 
   6  13   6       32.83       25.23     22.47 o 
   7  13   6      103.70      100.59     18.22 o 
   8  13   6        7.65       19.92     17.15 o 
   9  13   6       14.19        7.97     19.33 o 
   0  14   6        1.28       -0.15     22.78 o 
   1  14   6       15.69       18.72     22.26 o 
   2  14   6        1.23       -4.71     22.83 o 
   3  14   6       20.53       42.78     22.98 o 
   4  14   6       69.50       57.75     26.28 o 
   5  14   6       13.22       24.94     22.98 o 
   6  14   6      379.50      437.43     35.20 o 
   7  14   6       78.37       62.87     26.13 o 
   8  14   6       16.86       22.64     25.61 o 
   0  15   6        6.60       19.94     23.18 o 
   1  15   6       37.67       46.42     24.93 o 
   2  15   6       18.74       24.47     25.50 o 
   3  15   6       62.99       34.24     24.94 o 
   4  15   6       48.91       49.07     25.07 o 
   5  15   6      564.68      627.63     40.81 o 
   6  15   6      112.54      156.59     30.13 o 
   7  15   6       26.68       13.99     25.67 o 
   1  16   6       21.25       28.25     27.69 o 
   2  16   6       12.89       -8.48     24.17 o 
   3  16   6        1.30       -7.19     25.19 o 
   4  16   6       16.28       32.97     24.56 o 
   5  16   6       37.50       23.32     25.99 o 
  -1 -14   7       48.29       24.71     28.45 o 
   0 -14   7        1.42       24.82     26.38 o 
  -4 -13   7        3.47       21.61     18.23 o 
  -3 -13   7       11.18        3.90     18.01 o 
  -2 -13   7       60.16       62.17     17.57 o 
  -1 -13   7       17.54       37.86     26.45 o 
   0 -13   7       13.11       23.88     27.57 o 
   1 -13   7       35.06       61.29     27.59 o 
   2 -13   7       12.65       16.28     26.86 o 
   3 -13   7        0.60        8.13     27.51 o 
  -5 -12   7      126.49      150.09     21.09 o 
  -4 -12   7        0.27        0.37     18.05 o 
  -3 -12   7        8.84       10.54     16.45 o 
  -2 -12   7       46.11       67.28     17.15 o 
  -1 -12   7        2.75        0.79     14.05 o 
   0 -12   7       41.46       -2.29     24.97 o 
   1 -12   7      223.46      236.28     32.16 o 
   2 -12   7       29.78       35.89     25.83 o 
   3 -12   7       40.86       50.20     28.89 o 
   4 -12   7        0.55       -7.61     27.95 o 
   5 -12   7       17.05       34.32     28.07 o 
  -6 -11   7       24.10       23.09     19.71 o 
  -5 -11   7       89.47      105.87     19.50 o 
  -4 -11   7       44.69       47.01     20.64 o 
  -3 -11   7      109.30      156.31     18.96 o 
  -2 -11   7       31.53       13.18     14.76 o 
  -1 -11   7      114.45      117.02     15.77 o 
   0 -11   7       27.09       26.50     13.26 o 
   1 -11   7        6.87       11.02     24.17 o 
   2 -11   7      132.71      124.31     27.63 o 
   4 -11   7        2.79       14.52     25.35 o 
   5 -11   7        3.47        7.38     26.92 o 
   6 -11   7        9.78       -2.44     24.31 o 
  -7 -10   7      462.31      520.85     39.96 o 
  -6 -10   7       27.79       31.09     18.46 o 
  -5 -10   7      147.48      151.44     20.94 o 
  -4 -10   7        4.24        7.83     16.20 o 
  -3 -10   7        8.94        8.92     14.97 o 
  -2 -10   7      111.45      112.52     15.83 o 
  -1 -10   7      260.90      272.26     19.98 o 
   0 -10   7      473.43      509.09     23.69 o 
   1 -10   7      138.69      163.97     26.23 o 
   2 -10   7        0.46       -7.88     22.39 o 
   3 -10   7        9.41        1.51     23.13 o 
   4 -10   7       42.96       44.39     25.86 o 
   5 -10   7       55.02       51.09     27.53 o 
   6 -10   7       27.84       25.12     27.76 o 
   7 -10   7        0.00       -1.52     26.84 o 
  -8  -9   7      129.85      134.53     31.08 o 
  -7  -9   7       25.86       10.17     25.95 o 
  -6  -9   7       12.56        3.27     18.02 o 
  -5  -9   7       53.85       59.72     17.48 o 
  -4  -9   7      193.35      206.48     18.72 o 
  -3  -9   7      128.33      131.58     16.28 o 
  -2  -9   7        3.77        0.63     13.02 o 
  -1  -9   7      214.10      193.72     15.98 o 
   0  -9   7      221.26      218.10     26.35 o 
   1  -9   7       57.36       33.23     11.54 o 
   2  -9   7        0.16       -3.42     20.46 o 
   3  -9   7        0.77       -9.91     20.79 o 
   4  -9   7      231.38      203.01     27.51 o 
   5  -9   7      173.84      209.73     29.43 o 
   6  -9   7      126.40      145.23     30.57 o 
   7  -9   7       15.93       -5.38     25.74 o 
   8  -9   7       32.13       52.29     29.54 o 
  -8  -8   7      168.36      139.55     30.40 o 
  -7  -8   7        4.58       15.31     24.99 o 
  -6  -8   7       36.96       39.30     17.20 o 
  -5  -8   7       12.78       13.83     15.95 o 
  -4  -8   7      258.23      269.67     19.34 o 
  -3  -8   7        1.97        4.67     13.42 o 
  -2  -8   7      348.19      364.41     19.49 o 
  -1  -8   7      903.50      873.51     23.61 o 
   0  -8   7       63.14       64.86     12.48 o 
   1  -8   7       62.70       68.34     11.69 o 
   2  -8   7       16.26       28.35     10.32 o 
   3  -8   7      259.82      257.05     26.32 o 
   4  -8   7       31.09       16.56     19.99 o 
   5  -8   7       19.04       28.22     22.54 o 
   6  -8   7      264.04      298.94     30.74 o 
   7  -8   7       50.00       19.27     24.87 o 
   8  -8   7       58.68       44.70     29.66 o 
   9  -8   7        9.43        1.92     27.88 o 
  -9  -7   7        1.11      -10.44     26.49 o 
  -8  -7   7      175.04      155.49     29.64 o 
  -7  -7   7       60.73       94.03     26.20 o 
  -6  -7   7      314.45      269.07     30.46 o 
  -5  -7   7        0.35        2.19     14.94 o 
  -4  -7   7      395.10      358.18     19.75 o 
  -3  -7   7      366.46      406.23     19.41 o 
  -2  -7   7      212.07      217.24     15.49 o 
  -1  -7   7       79.78       80.00     12.81 o 
   0  -7   7      147.90      126.71     10.61 o 
   1  -7   7      669.42      607.80     18.65 o 
   2  -7   7      415.51      396.79     15.55 o 
   3  -7   7      166.60      156.88     11.75 o 
   4  -7   7      144.08      182.60     23.65 o 
   5  -7   7       50.88       39.12     13.54 o 
   6  -7   7       75.19       70.84     15.04 o 
   7  -7   7        0.09       -6.67     14.90 o 
   8  -7   7       54.32       58.07     17.16 o 
   9  -7   7       99.99       87.55     30.47 o 
  -9  -6   7       30.16        6.22     24.56 o 
  -8  -6   7      133.86      113.39     27.01 o 
  -7  -6   7        0.00        0.63     22.87 o 
  -6  -6   7       77.73       79.01     22.15 o 
  -5  -6   7        1.56        2.61     14.71 o 
  -4  -6   7       61.16       83.57     16.08 o 
  -3  -6   7      578.93      575.87     22.64 o 
  -2  -6   7        0.03        3.83      8.96 o 
  -1  -6   7        0.19        0.31      8.45 o 
   0  -6   7      698.47      683.89     16.38 o 
   1  -6   7     1214.95     1166.79     22.72 o 
   2  -6   7       67.43       45.47      9.82 o 
   3  -6   7       54.05       48.90      7.54 o 
   4  -6   7      926.83      867.67     20.71 o 
   5  -6   7      242.02      216.06     15.18 o 
   6  -6   7       41.78       31.06     13.30 o 
   7  -6   7       13.68       10.93     14.04 o 
   8  -6   7      153.80      155.80     18.94 o 
   9  -6   7        8.28       -9.77     16.52 o 
  10  -6   7       10.40       15.11     17.54 o 
  -9  -5   7        0.54       -1.66     22.93 o 
  -8  -5   7      542.21      538.95     34.87 o 
  -7  -5   7       72.68       69.72     22.49 o 
  -6  -5   7       67.04       58.16     10.36 o 
  -5  -5   7      139.56      143.97      9.84 o 
  -4  -5   7       26.14       27.91     10.42 o 
  -3  -5   7       78.95       71.52     10.33 o 
  -2  -5   7     1287.12     1396.91     31.10 o 
  -1  -5   7     2640.00     2452.01     29.75 o 
   0  -5   7       66.31       70.31     11.03 o 
   1  -5   7      158.02      151.91     12.10 o 
   2  -5   7      598.82      551.61     11.35 o 
   3  -5   7       29.07       31.45      7.09 o 
   4  -5   7        0.96        3.36      7.18 o 
   5  -5   7      110.69      102.61     12.61 o 
   6  -5   7      392.92      385.41     18.35 o 
   7  -5   7      182.80      197.40     16.53 o 
   8  -5   7       14.48       20.11     14.95 o 
   9  -5   7        4.38        5.31     16.64 o 
  10  -5   7       96.89       81.43     19.52 o 
 -10  -4   7      237.51      229.78     30.93 o 
  -9  -4   7        1.27        4.54     14.38 o 
  -8  -4   7       57.64       41.84     13.04 o 
  -7  -4   7      132.02      124.13     12.55 o 
  -6  -4   7       31.98       30.00      9.86 o 
  -5  -4   7       27.78       25.46      7.95 o 
  -4  -4   7      146.19      143.11      8.55 o 
  -3  -4   7     1333.84     1228.14     15.73 o 
  -2  -4   7      535.32      472.61     18.35 o 
  -1  -4   7      530.93      480.54     14.35 o 
   0  -4   7       10.70       13.24      9.15 o 
   1  -4   7        1.22       32.06     15.55 o 
   2  -4   7       14.79       17.98      5.69 o 
   3  -4   7      623.87      604.86     12.05 o 
   4  -4   7       63.51       61.87      7.78 o 
   5  -4   7      606.51      595.40     19.75 o 
   6  -4   7      807.93      796.40     24.55 o 
   7  -4   7        0.19       -6.97     13.05 o 
   8  -4   7       54.48       67.59     15.20 o 
   9  -4   7      167.97      153.51     18.46 o 
  10  -4   7        2.17       19.88     17.75 o 
  11  -4   7       34.97       31.70     19.64 o 
 -10  -3   7      219.71      246.80     20.62 o 
  -9  -3   7        0.81       50.43     39.46 o 
  -8  -3   7        9.17        2.79     12.46 o 
  -7  -3   7       64.50       64.80     11.54 o 
  -6  -3   7       19.95       14.94      9.51 o 
  -5  -3   7      236.22      214.07     11.37 o 
  -4  -3   7      121.17      115.68      7.31 o 
  -3  -3   7     1489.09     1344.40     15.96 o 
  -2  -3   7       72.80       58.80      4.84 o 
  -1  -3   7      399.36      368.84     12.45 o 
   0  -3   7      418.52      392.86     19.60 o 
   1  -3   7      175.91      177.47     11.25 o 
   2  -3   7       10.60       14.49      4.59 o 
   3  -3   7      439.08      425.36     10.05 o 
   4  -3   7      525.86      517.80     12.07 o 
   5  -3   7      737.47      768.38     16.90 o 
   6  -3   7      629.60      562.36     16.33 o 
   7  -3   7      333.04      346.11     17.77 o 
   8  -3   7      226.71      270.87     43.31 o 
   9  -3   7       21.39       42.87     17.67 o 
  10  -3   7       27.63       27.08     17.58 o 
  11  -3   7      109.23      101.79     21.98 o 
 -10  -2   7      132.15      148.24     17.80 o 
  -9  -2   7      200.36      208.83     17.19 o 
  -8  -2   7        4.59        0.07     13.58 o 
  -7  -2   7       77.40       68.30     12.01 o 
  -6  -2   7      753.47      718.20     18.73 o 
  -5  -2   7      548.42      501.15     15.23 o 
  -4  -2   7      563.01      526.93     11.64 o 
  -3  -2   7     1004.37      922.19     12.23 o 
  -2  -2   7      159.77      182.16      6.58 o 
  -1  -2   7     1571.38     1453.00     26.69 o 
   0  -2   7       75.59       83.20      9.33 o 
   1  -2   7     1562.86     1495.39     21.49 o 
   2  -2   7      769.84      741.99     30.97 o 
   3  -2   7      324.99      304.96      8.84 o 
   4  -2   7      136.95      118.56      8.26 o 
   5  -2   7        7.31       15.66      7.81 o 
   6  -2   7     1542.40     1615.71     55.26 o 
   7  -2   7      107.16       97.63     10.08 o 
   8  -2   7      169.16      244.47     17.76 o 
   9  -2   7      204.77      204.41     18.54 o 
  10  -2   7       34.02       44.25     18.23 o 
  11  -2   7       10.51       16.01     17.18 o 
 -10  -1   7       39.69       33.72     15.18 o 
  -9  -1   7        0.66      -13.35     14.19 o 
  -8  -1   7       69.39       57.73     12.61 o 
  -7  -1   7       74.39       64.68     11.89 o 
  -6  -1   7       34.48       21.74      9.93 o 
  -5  -1   7      698.16      633.08     13.69 o 
  -4  -1   7      123.87      121.43      9.34 o 
  -3  -1   7      601.90      541.92     10.06 o 
  -2  -1   7       23.83       25.92      4.94 o 
  -1  -1   7       21.71       16.17      7.17 o 
   0  -1   7       46.36       48.97      8.77 o 
   1  -1   7      760.98      756.36     15.20 o 
   2  -1   7        1.18       -0.50      3.66 o 
   3  -1   7      154.46      154.06      6.91 o 
   4  -1   7      883.75      839.79     13.59 o 
   5  -1   7       62.01       54.40      8.36 o 
   6  -1   7      216.13      231.29     13.96 o 
   7  -1   7      126.69      111.53     13.30 o 
   8  -1   7       77.44       97.97     16.19 o 
   9  -1   7      248.08      247.69     19.09 o 
  10  -1   7      229.97      272.05     21.59 o 
  11  -1   7      261.67      247.97     23.89 o 
 -10   0   7       18.16       13.33     17.86 o 
  -9   0   7       91.79       70.52     16.94 o 
  -8   0   7      174.53      169.61     14.63 o 
  -7   0   7       14.02       16.08     11.16 o 
  -6   0   7       93.77       85.37     11.25 o 
  -5   0   7      308.36      298.27      9.98 o 
  -4   0   7      431.44      445.09     15.51 o 
  -3   0   7     1569.17     1529.48     31.52 o 
  -2   0   7        0.22        0.16      4.98 o 
  -1   0   7     2033.92     1877.35     39.59 o 
   0   0   7      502.57      518.44     20.73 o 
   1   0   7     1045.43     1003.98     26.14 o 
   2   0   7       45.93       37.33      4.46 o 
   3   0   7       29.49       26.04      5.26 o 
   4   0   7     4801.34     4965.26     34.29 o 
   5   0   7       15.60        7.77      8.91 o 
   6   0   7        0.41        3.53     10.41 o 
   7   0   7        6.34        3.53     11.24 o 
   8   0   7        0.04       -4.97     12.78 o 
   9   0   7       13.20       13.91     13.99 o 
  10   0   7       78.60       95.57     17.77 o 
  11   0   7       60.22      109.24     26.36 o 
  12   0   7        7.42       22.95     17.78 o 
 -10   1   7        0.20        3.87     18.42 o 
  -9   1   7        4.19       17.15     17.38 o 
  -8   1   7        0.33        0.83     11.82 o 
  -7   1   7       88.45       80.45     11.86 o 
  -6   1   7      383.68      377.56     15.63 o 
  -5   1   7     2096.37     1984.16     33.74 o 
  -4   1   7        7.23        8.56      7.08 o 
  -3   1   7        0.00        3.48      6.51 o 
  -2   1   7      211.25      215.59     10.26 o 
  -1   1   7       25.28       23.79      6.16 o 
   0   1   7     1546.48     1673.86     16.14 o 
   1   1   7      639.88      668.30     14.64 o 
   2   1   7     2253.07     2058.69     17.67 o 
   3   1   7       81.70       81.78      6.52 o 
   4   1   7      646.74      672.52     13.77 o 
   5   1   7       11.30        4.96      7.95 o 
   6   1   7      460.49      512.96     15.76 o 
   7   1   7        4.26       -3.35      8.41 o 
   8   1   7       21.73       22.03      9.86 o 
   9   1   7      163.22      192.59     16.97 o 
  10   1   7        1.48       -0.29     14.58 o 
  11   1   7      722.39      743.37     28.73 o 
  12   1   7       97.15       91.00     19.86 o 
 -10   2   7        1.41        9.83     19.31 o 
  -9   2   7       40.74       39.50     18.01 o 
  -8   2   7      120.16      133.97     16.77 o 
  -7   2   7       42.60       51.86     11.89 o 
  -6   2   7      150.14      148.81     12.01 o 
  -5   2   7       33.23       39.22      7.42 o 
  -4   2   7        1.12        2.82      7.21 o 
  -3   2   7      604.59      569.76     16.61 o 
  -2   2   7        0.03        2.23      7.38 o 
  -1   2   7      114.01      135.54      9.49 o 
   0   2   7      872.58      888.62      9.83 o 
   1   2   7      377.75      399.56     11.93 o 
   2   2   7     3872.73     3806.54     48.65 o 
   3   2   7       24.35       36.37      5.12 o 
   4   2   7        0.51        1.21      5.79 o 
   5   2   7        0.88       -2.22      6.81 o 
   6   2   7      374.95      361.18     12.11 o 
   7   2   7       74.52       73.16      9.19 o 
   8   2   7      432.37      427.35     17.71 o 
   9   2   7      320.30      349.63     22.42 o 
  10   2   7       93.00       95.83     16.92 o 
  11   2   7        0.45       -7.36     15.81 o 
  12   2   7       27.83       19.96     18.04 o 
 -10   3   7        2.94      -13.26     19.65 o 
  -9   3   7        0.95       15.56     16.99 o 
  -8   3   7      348.80      389.25     25.99 o 
  -7   3   7      333.74      316.46     13.75 o 
  -6   3   7       23.30       34.58     10.16 o 
  -5   3   7      173.69      159.94      9.26 o 
  -4   3   7      261.09      235.55     11.08 o 
  -3   3   7     1456.19     1477.70     20.53 o 
  -2   3   7      677.58      648.79     14.40 o 
  -1   3   7      478.09      477.55     12.93 o 
   0   3   7     4473.55     4431.79     58.18 o 
   1   3   7      365.21      368.52      6.65 o 
   2   3   7       28.88       23.62      4.10 o 
   3   3   7      384.80      342.01     13.62 o 
   4   3   7       33.51       29.87      5.61 o 
   5   3   7      276.91      241.55      9.48 o 
   6   3   7      585.78      566.71     13.38 o 
   7   3   7      118.88      138.31     10.02 o 
   8   3   7       29.19       34.09     12.79 o 
   9   3   7      769.85      709.84     23.37 o 
  10   3   7        0.07       23.56     14.25 o 
  11   3   7       30.42       20.65     16.99 o 
  12   3   7        7.74        8.80     19.56 o 
 -10   4   7        0.43       10.35     20.29 o 
  -9   4   7      180.14      193.24     20.74 o 
  -8   4   7       37.22       39.81     17.49 o 
  -7   4   7      139.19      148.27     16.31 o 
  -6   4   7      146.97      160.59     10.97 o 
  -5   4   7        9.29       10.38      6.83 o 
  -4   4   7      110.12      112.76      8.46 o 
  -3   4   7      196.70      170.69     10.44 o 
  -2   4   7      810.41      778.81     16.01 o 
  -1   4   7      254.90      259.40     11.65 o 
   0   4   7     1723.58     1743.57     17.44 o 
   1   4   7     1171.16     1187.61     19.61 o 
   2   4   7        0.20        3.85      7.20 o 
   3   4   7      201.86      229.01     10.97 o 
   4   4   7        0.91        7.31      5.21 o 
   5   4   7        2.75        8.35      8.55 o 
   6   4   7       21.60       36.02      7.65 o 
   7   4   7     1591.53     1538.61     27.93 o 
   8   4   7       26.61       30.99     11.39 o 
   9   4   7        9.38       21.38     13.50 o 
  10   4   7        5.45       10.13     13.82 o 
  11   4   7       55.27       62.48     17.15 o 
  12   4   7       11.57       28.05     25.79 o 
  -9   5   7       26.43        1.82     18.55 o 
  -8   5   7      188.15      230.48     19.74 o 
  -7   5   7       12.60       17.09     14.41 o 
  -6   5   7      204.50      213.23     16.61 o 
  -5   5   7      814.44      773.22     28.07 o 
  -4   5   7        5.34       13.89      6.70 o 
  -3   5   7      245.61      244.11      9.70 o 
  -2   5   7      613.47      622.53     11.98 o 
  -1   5   7       24.05       20.39      5.52 o 
   0   5   7       80.56       73.76      5.13 o 
   1   5   7      712.73      657.35     14.21 o 
   2   5   7      465.06      398.64     13.20 o 
   3   5   7      652.36      609.41     22.75 o 
   4   5   7       13.97       14.18      4.13 o 
   5   5   7     1203.62     1161.31     19.09 o 
   6   5   7       31.50       24.07      7.43 o 
   7   5   7      281.29      283.09     15.69 o 
   8   5   7        4.88       -1.50     11.70 o 
   9   5   7       39.32       38.23     13.93 o 
  10   5   7       15.88       15.04     21.89 o 
  11   5   7       42.64       15.66     23.17 o 
  12   5   7       68.47       58.21     26.34 o 
  -9   6   7       37.15       36.12     19.80 o 
  -8   6   7      220.28      204.53     20.76 o 
  -7   6   7       89.79       68.37     17.02 o 
  -6   6   7      234.84      254.56     17.65 o 
  -5   6   7       59.46       70.82     11.55 o 
  -4   6   7      384.13      352.26     10.95 o 
  -3   6   7       22.38       21.60      7.28 o 
  -2   6   7      192.69      201.29      9.09 o 
  -1   6   7     1389.06     1345.86     13.89 o 
   0   6   7      766.95      703.24     14.12 o 
   1   6   7      191.79      176.08     10.85 o 
   2   6   7        0.02       -0.77      7.78 o 
   3   6   7       15.67        7.27      8.85 o 
   4   6   7      481.06      462.03     15.43 o 
   5   6   7     1959.82     1998.58     46.53 o 
   6   6   7     1528.70     1521.26     25.05 o 
   7   6   7       27.18       28.43     10.60 o 
   8   6   7      213.22      181.94     23.43 o 
   9   6   7       32.42        9.66     19.76 o 
  10   6   7        7.06        5.10     21.21 o 
  11   6   7       20.55       30.19     24.04 o 
  12   6   7        3.09       -6.69     25.12 o 
  -9   7   7        7.52       15.05     20.86 o 
  -8   7   7        7.05       17.76     18.12 o 
  -7   7   7      246.19      252.95     21.54 o 
  -6   7   7       33.53       15.33     18.38 o 
  -5   7   7       37.14       50.44     16.79 o 
  -4   7   7       74.03       57.86     11.28 o 
  -3   7   7      134.64      144.86      8.59 o 
  -2   7   7      678.41      684.99     18.43 o 
  -1   7   7     1147.20     1051.00     19.00 o 
   0   7   7       84.46       70.99      6.03 o 
   1   7   7        6.02        5.64      8.17 o 
   2   7   7       97.53      102.12      9.64 o 
   3   7   7      406.32      394.65     14.98 o 
   4   7   7       15.26       15.11     10.02 o 
   5   7   7      645.53      663.65     18.47 o 
   6   7   7       54.53       71.52     12.68 o 
   7   7   7        0.91        0.70      9.57 o 
   8   7   7      247.32      225.71     23.69 o 
   9   7   7       31.18       41.33     21.99 o 
  10   7   7       34.49       20.68     21.49 o 
  11   7   7        7.29       27.38     25.62 o 
  -8   8   7        3.26       12.54     18.29 o 
  -7   8   7       75.59       84.60     17.78 o 
  -6   8   7       67.59       98.42     19.66 o 
  -5   8   7      131.31      100.36     17.92 o 
  -4   8   7        9.22        6.81     10.08 o 
  -3   8   7      276.55      306.53     13.57 o 
  -2   8   7      517.87      490.97     13.15 o 
  -1   8   7        0.15        2.95      5.98 o 
   0   8   7        0.15       -1.90      5.54 o 
   1   8   7        3.98        3.40      9.05 o 
   2   8   7      920.92      964.13     19.37 o 
   3   8   7       25.61       25.80      9.15 o 
   4   8   7       68.80       75.66     12.91 o 
   5   8   7       96.02       96.29     11.94 o 
   6   8   7      196.44      179.33     13.37 o 
   7   8   7      215.60      196.38     14.57 o 
   8   8   7      408.61      349.81     27.93 o 
   9   8   7      112.57      106.78     22.70 o 
  10   8   7        0.01       -8.21     21.30 o 
  11   8   7        7.79        8.39     24.28 o 
  -8   9   7        2.14       -6.17     19.92 o 
  -7   9   7      391.83      415.78     22.42 o 
  -6   9   7        0.86        4.23     17.49 o 
  -5   9   7      144.06      184.67     20.18 o 
  -4   9   7       53.02       57.56     14.61 o 
  -3   9   7      377.35      314.26     18.47 o 
  -2   9   7       33.00       25.58      9.43 o 
  -1   9   7      134.58      115.29      7.26 o 
   0   9   7      657.40      659.26     18.05 o 
   1   9   7        0.02       -0.45      9.09 o 
   2   9   7       59.36       43.20     10.18 o 
   3   9   7      935.84      984.50     27.49 o 
   4   9   7      380.20      389.19     14.47 o 
   5   9   7        6.99       -3.18     10.73 o 
   6   9   7        1.32        1.87     10.59 o 
   7   9   7      296.49      281.62     28.95 o 
   8   9   7       60.55       74.32     21.56 o 
   9   9   7      120.54      119.71     23.37 o 
  10   9   7       56.94       77.24     25.05 o 
  11   9   7       45.36       62.08     24.33 o 
  -7  10   7        2.50        7.74     17.34 o 
  -6  10   7       47.65       41.99     25.25 o 
  -5  10   7      233.55      229.66     21.49 o 
  -4  10   7        0.95       -5.12     14.37 o 
  -3  10   7        6.37       -9.78     12.80 o 
  -2  10   7       85.88       71.65     10.33 o 
  -1  10   7        1.71        2.45      8.19 o 
   0  10   7      594.59      632.62     18.97 o 
   1  10   7       46.48       42.99     10.02 o 
   2  10   7        3.45       10.43      9.36 o 
   3  10   7       14.07        7.00      9.05 o 
   4  10   7       69.64       74.97     10.11 o 
   5  10   7      110.86      127.27     13.98 o 
   6  10   7       69.31       59.38     14.99 o 
   7  10   7      332.47      335.45     28.14 o 
   8  10   7        3.05        4.67     21.05 o 
   9  10   7        0.36        8.30     22.06 o 
  10  10   7        3.70        9.68     23.41 o 
  11  10   7        0.85        8.30     23.76 o 
  -7  11   7       10.86       16.79     20.84 o 
  -6  11   7       48.70       55.67     21.83 o 
  -5  11   7       18.88      -17.88     17.88 o 
  -4  11   7        1.44       11.05     14.54 o 
  -3  11   7      179.06      165.44     34.35 o 
  -2  11   7      544.38      613.72     42.78 o 
  -1  11   7        1.03        4.15     11.16 o 
   0  11   7       67.26       54.52     11.71 o 
   1  11   7        7.69        5.83     10.27 o 
   2  11   7        4.87        5.52     11.65 o 
   3  11   7       41.69       35.41     13.11 o 
   4  11   7      550.92      569.49     21.48 o 
   5  11   7      252.68      264.20     17.14 o 
   6  11   7       52.71       47.10     13.26 o 
   7  11   7      144.20      120.73     23.75 o 
   8  11   7       30.74       24.10     23.26 o 
   9  11   7        8.13      -14.95     23.19 o 
  10  11   7        2.72        7.51     23.34 o 
  -6  12   7        2.66       -9.51     56.12 o 
  -5  12   7        3.06      -35.76     42.91 o 
  -4  12   7      205.13      166.05     35.38 o 
  -3  12   7       24.52       40.65     30.85 o 
  -2  12   7      248.02      250.29     33.22 o 
   0  12   7        2.92        7.36     20.23 o 
   1  12   7      137.76      155.34     16.58 o 
   2  12   7      269.90      261.23     18.19 o 
   3  12   7       79.66       76.42     14.73 o 
   4  12   7       16.68       23.45     13.25 o 
   5  12   7      531.58      522.83     33.19 o 
   6  12   7       37.16       53.79     21.83 o 
   7  12   7       12.95        0.90     21.50 o 
   8  12   7       73.21       65.54     23.96 o 
   9  12   7       25.42       28.49     24.25 o 
  10  12   7        0.15       14.62     23.55 o 
   0  13   7      166.54      173.69     27.19 o 
   1  13   7      160.87      152.45     25.10 o 
   2  13   7       21.95       35.19     21.35 o 
   3  13   7       57.57       46.49     21.82 o 
   4  13   7       27.68       25.05     21.73 o 
   5  13   7      110.09       95.04     24.66 o 
   6  13   7       19.11       12.07     22.54 o 
   7  13   7        6.08        4.13     23.81 o 
   8  13   7        5.84        8.24     23.48 o 
   9  13   7       35.30       17.30     26.92 o 
   0  14   7      178.15      196.87     29.77 o 
   1  14   7        1.22       14.03     21.93 o 
   2  14   7       19.65       28.19     24.13 o 
   3  14   7      524.37      516.17     35.47 o 
   4  14   7      229.12      257.82     29.47 o 
   5  14   7      309.52      318.45     32.40 o 
   6  14   7       30.69       22.75     22.04 o 
   7  14   7       46.07       46.68     25.48 o 
   0  15   7        2.34       10.60     24.84 o 
   1  15   7       34.60       36.55     25.76 o 
   2  15   7       15.89       16.48     24.64 o 
   3  15   7      132.23      109.15     28.23 o 
   4  15   7       16.57       10.07     24.82 o 
   5  15   7      257.57      293.58     32.50 o 
   6  15   7       51.80       57.24     26.42 o 
   7  15   7        6.85       19.89     24.13 o 
   1  16   7       29.57       46.40     27.08 o 
   2  16   7      113.69      106.99     28.81 o 
   3  16   7      134.89      196.20     32.16 o 
   4  16   7        0.50        3.24     25.63 o 
   5  16   7        1.46       18.36     25.50 o 
  -2 -13   8       14.46       25.23     16.69 o 
  -1 -13   8       17.86       13.38     27.13 o 
   0 -13   8       91.64       92.79     30.70 o 
   1 -13   8      226.41      271.38     36.39 o 
   2 -13   8       79.42       90.10     32.16 o 
  -4 -12   8       57.73       57.40     19.04 o 
  -3 -12   8        3.15        5.83     16.60 o 
  -2 -12   8      150.73      184.01     20.45 o 
  -1 -12   8      570.79      675.54     26.55 o 
   0 -12   8       74.78       91.78     27.79 o 
   1 -12   8        9.74        9.68     25.89 o 
   2 -12   8      582.21      629.97     40.92 o 
   3 -12   8      226.32      264.32     34.01 o 
   4 -12   8       37.34       22.40     28.25 o 
  -6 -11   8       18.01       50.79     20.91 o 
  -5 -11   8        1.83      -10.97     19.26 o 
  -4 -11   8        1.30       10.38     18.10 o 
  -3 -11   8      226.80      265.43     21.44 o 
  -2 -11   8       54.50       66.18     17.54 o 
  -1 -11   8      235.22      273.01     19.70 o 
   0 -11   8       96.00      100.70     19.51 o 
   1 -11   8        2.61       -6.06     24.49 o 
   2 -11   8       55.95       58.27     27.85 o 
   3 -11   8       63.50       95.36     28.29 o 
   4 -11   8        0.49       -3.13     25.81 o 
   5 -11   8       69.46       59.46     29.37 o 
   6 -11   8       78.97       89.65     28.71 o 
  -6 -10   8      107.82      120.86     21.60 o 
  -5 -10   8       20.60       21.07     18.14 o 
  -4 -10   8        0.99        8.06     17.59 o 
  -3 -10   8      183.24      218.13     19.52 o 
  -2 -10   8      359.92      404.10     21.54 o 
  -1 -10   8       98.37      125.08     16.64 o 
   0 -10   8       75.45       62.23     14.61 o 
   1 -10   8       22.32       18.10     22.56 o 
   2 -10   8       96.25       94.26     25.68 o 
   3 -10   8        3.98       25.72     24.32 o 
   4 -10   8      381.34      422.55     34.13 o 
   5 -10   8      251.24      265.08     32.04 o 
   6 -10   8       43.66       20.47     27.99 o 
   7 -10   8        6.33       -0.70     28.23 o 
  -7  -9   8        0.05       28.15     28.95 o 
  -6  -9   8       44.51       38.41     18.76 o 
  -5  -9   8      137.27      157.97     20.85 o 
  -4  -9   8      242.51      273.04     20.75 o 
  -3  -9   8      194.70      205.45     19.18 o 
  -2  -9   8      289.53      310.25     19.43 o 
  -1  -9   8       28.47       36.14     14.28 o 
   0  -9   8       67.62       72.24     15.21 o 
   1  -9   8       11.05       11.38     12.03 o 
   2  -9   8        7.02        4.41     21.82 o 
   3  -9   8      455.11      507.81     34.19 o 
   4  -9   8      223.85      216.10     28.65 o 
   5  -9   8        4.19       18.75     25.63 o 
   6  -9   8      145.08      173.28     29.53 o 
   7  -9   8        0.05       -2.72     27.69 o 
   8  -9   8       51.77       30.69     30.34 o 
  -8  -8   8       37.23       82.56     29.07 o 
  -7  -8   8      103.66      128.46     27.96 o 
  -6  -8   8      194.53      200.92     20.73 o 
  -5  -8   8      158.11      186.37     19.86 o 
  -4  -8   8        0.15        8.28     16.10 o 
  -3  -8   8      476.83      547.21     22.47 o 
  -2  -8   8       24.68       16.89     13.24 o 
  -1  -8   8        4.83       -1.74     12.85 o 
   0  -8   8      179.11      204.38     15.12 o 
   1  -8   8       12.34        7.47     11.97 o 
   2  -8   8       46.52       44.19     11.88 o 
   3  -8   8      418.41      435.49     30.07 o 
   4  -8   8      242.06      295.04     28.70 o 
   5  -8   8        9.81       25.74     22.39 o 
   6  -8   8        1.49       -7.23     22.91 o 
   7  -8   8        3.39       10.25     24.44 o 
   8  -8   8      107.70      112.10     32.29 o 
  -8  -7   8        1.97       28.78     26.65 o 
  -7  -7   8       81.68      105.20     25.88 o 
  -6  -7   8       33.50       47.31     18.40 o 
  -5  -7   8      109.11      123.67     18.01 o 
  -4  -7   8       80.64      121.60     25.00 o 
  -3  -7   8      230.11      242.80     17.13 o 
  -2  -7   8      218.01      232.09     16.50 o 
  -1  -7   8       73.89       78.14     13.87 o 
   0  -7   8        3.04       -2.32      9.29 o 
   1  -7   8      235.88      244.17     14.58 o 
   2  -7   8       86.85       79.64     12.19 o 
   3  -7   8       32.31       28.60     10.40 o 
   4  -7   8      918.02      888.73     37.11 o 
   5  -7   8        6.51       -7.54     21.70 o 
   6  -7   8      145.75      129.49     26.55 o 
   7  -7   8        2.45       11.36     24.10 o 
   8  -7   8      100.52      116.86     28.98 o 
   9  -7   8        0.00      -27.46     28.97 o 
  -9  -6   8       12.11      -17.03     26.90 o 
  -8  -6   8       57.20       47.25     26.15 o 
  -7  -6   8        1.47        7.83     23.16 o 
  -6  -6   8       65.94       86.29     25.80 o 
  -5  -6   8      743.79      762.49     26.30 o 
  -4  -6   8        5.74       65.43     15.64 o 
  -3  -6   8       14.03       89.41     14.19 o 
  -2  -6   8       12.82       41.35     10.34 o 
  -1  -6   8      200.76      203.23     12.60 o 
   0  -6   8      524.83      443.83     15.03 o 
   1  -6   8       47.06       40.78     11.24 o 
   2  -6   8      298.17      345.18     14.98 o 
   3  -6   8       65.53       59.92     13.65 o 
   4  -6   8      112.60       81.74     14.79 o 
   5  -6   8      103.42      108.58     22.41 o 
   6  -6   8        8.32       18.07     20.37 o 
   7  -6   8       15.79        1.00     23.79 o 
   8  -6   8        3.50        7.14     23.63 o 
   9  -6   8       45.23       43.41     28.59 o 
  -9  -5   8        6.69       -9.95     24.29 o 
  -8  -5   8        2.01       -5.65     23.41 o 
  -7  -5   8      284.84      334.30     32.35 o 
  -6  -5   8      158.93      190.32     23.59 o 
  -5  -5   8      494.98      454.07     18.42 o 
  -4  -5   8        2.65       -0.76     11.07 o 
  -3  -5   8       62.38       78.74     11.07 o 
  -2  -5   8      150.84      163.89     11.71 o 
  -1  -5   8        1.03        2.81      8.73 o 
   0  -5   8      354.07      487.58     28.95 o 
   1  -5   8        3.08      201.08     66.21 o 
   2  -5   8     1072.94     1088.08     22.23 o 
   3  -5   8        6.08       -0.59      9.77 o 
   4  -5   8       21.31       15.69     10.20 o 
   5  -5   8       86.71       77.41     11.88 o 
   6  -5   8       44.04       34.70     12.24 o 
   7  -5   8       75.58       68.80     14.64 o 
   8  -5   8        7.77        9.33     14.71 o 
   9  -5   8      350.98      381.13     23.49 o 
  10  -5   8       37.83       27.08     18.16 o 
  -9  -4   8       33.43       46.42     25.20 o 
  -8  -4   8      169.97      176.91     27.61 o 
  -7  -4   8      405.98      401.89     43.56 o 
  -6  -4   8       16.47       18.35     15.66 o 
  -5  -4   8        2.79        6.04     11.12 o 
  -4  -4   8      117.94      105.07     12.40 o 
  -3  -4   8       83.61       92.57     11.51 o 
  -2  -4   8       58.95       69.65     10.21 o 
  -1  -4   8      434.63      402.18     14.52 o 
   0  -4   8     5741.67     5491.74     41.06 o 
   1  -4   8      105.15      127.74     12.28 o 
   2  -4   8       32.39      114.09     11.62 o 
   3  -4   8        1.60        8.13      9.69 o 
   4  -4   8      153.21      123.75      8.58 o 
   5  -4   8      243.03      230.98     13.70 o 
   6  -4   8      116.29      117.49     13.34 o 
   7  -4   8      240.16      224.25     16.70 o 
   8  -4   8       73.58       86.32     15.68 o 
   9  -4   8       13.86       27.94     15.64 o 
  10  -4   8        9.74       -4.20     17.69 o 
  -9  -3   8       99.78       64.49     23.82 o 
  -8  -3   8       30.75       36.85     18.94 o 
  -7  -3   8      152.55      142.31     13.04 o 
  -6  -3   8       33.38       18.43      9.72 o 
  -5  -3   8      724.21      618.47     16.42 o 
  -4  -3   8       15.00       14.79      8.45 o 
  -3  -3   8      621.53      584.78     20.44 o 
  -2  -3   8      663.43      628.83     16.73 o 
  -1  -3   8      747.78      713.93     16.95 o 
   0  -3   8       94.60       96.94     10.05 o 
   1  -3   8       70.89       80.02     10.48 o 
   2  -3   8       22.52       20.46      9.58 o 
   3  -3   8      148.61      165.12     17.75 o 
   4  -3   8      374.82      334.98     14.41 o 
   5  -3   8       32.19       98.59     15.39 o 
   6  -3   8       41.20      106.64     10.16 o 
   7  -3   8      135.99      163.90     14.66 o 
   8  -3   8        7.55        3.40     13.25 o 
   9  -3   8        0.03       -1.15     15.88 o 
  10  -3   8        6.96        6.90     16.95 o 
  11  -3   8       13.44       10.26     17.88 o 
 -10  -2   8      144.90      141.70     28.21 o 
  -9  -2   8       26.33       21.11     14.26 o 
  -8  -2   8        0.39       -5.14     12.88 o 
  -7  -2   8      250.09      211.22     14.27 o 
  -6  -2   8        0.66       -2.88      9.97 o 
  -5  -2   8       59.42       79.40     10.22 o 
  -4  -2   8      178.41      162.45      7.95 o 
  -3  -2   8       17.25        8.11      5.97 o 
  -2  -2   8     1993.78     1815.82     25.11 o 
  -1  -2   8      554.84      538.06     15.02 o 
   0  -2   8       23.23       25.67      8.45 o 
   1  -2   8        1.20       -3.15      8.66 o 
   2  -2   8      898.89      885.08     18.49 o 
   3  -2   8     1064.83     1045.81     13.55 o 
   4  -2   8        2.62        8.15      6.80 o 
   5  -2   8      616.60      599.58     19.80 o 
   6  -2   8       51.05       88.59      9.76 o 
   7  -2   8        5.42       36.71      9.84 o 
   8  -2   8       12.91       22.07     13.22 o 
   9  -2   8      156.91      156.06     17.41 o 
  10  -2   8      157.01      171.65     19.89 o 
  11  -2   8       25.96       28.76     18.19 o 
 -10  -1   8       15.56       13.75     15.51 o 
  -9  -1   8      222.04      227.91     17.68 o 
  -8  -1   8       51.72       55.20     13.82 o 
  -7  -1   8      231.71      215.88     17.19 o 
  -6  -1   8       37.32       47.89     10.93 o 
  -5  -1   8      413.87      385.30     14.29 o 
  -4  -1   8      147.84      137.57      8.49 o 
  -3  -1   8      127.14      121.81      7.41 o 
  -2  -1   8       98.92       85.20      5.93 o 
  -1  -1   8      704.76      640.06     23.81 o 
   0  -1   8      141.89      150.09      9.85 o 
   1  -1   8      989.19      962.69     19.49 o 
   2  -1   8      611.61      531.87     44.66 o 
   3  -1   8       19.20       18.65      5.53 o 
   4  -1   8      447.49      430.86     10.86 o 
   5  -1   8       53.00       50.41      8.03 o 
   6  -1   8       39.36       45.74     12.97 o 
   7  -1   8      699.63      759.25     18.19 o 
   8  -1   8       38.50       28.00     13.17 o 
   9  -1   8      180.38      178.88     17.94 o 
  10  -1   8        1.26       -7.19     16.18 o 
  11  -1   8        5.48      -17.01     17.92 o 
 -10   0   8       84.04      101.11     21.33 o 
  -9   0   8        9.98        9.42     14.08 o 
  -8   0   8        5.07       10.29     12.29 o 
  -7   0   8      382.65      393.57     17.38 o 
  -6   0   8       18.55       23.09     10.48 o 
  -5   0   8      212.01      192.68     10.05 o 
  -4   0   8       26.53       24.31      7.01 o 
  -3   0   8      277.39      254.33      9.72 o 
  -2   0   8       94.87       84.53      6.36 o 
  -1   0   8       86.01       74.06      5.04 o 
   0   0   8      677.47      658.60     12.56 o 
   1   0   8      485.66      464.96     17.17 o 
   2   0   8      533.65      479.67      8.37 o 
   3   0   8      545.32      506.16     10.16 o 
   4   0   8        3.10        6.47      6.11 o 
   5   0   8       75.39       82.20      9.54 o 
   6   0   8      514.81      533.62     16.11 o 
   7   0   8        6.57        2.39     10.60 o 
   8   0   8      226.48      247.73     16.24 o 
   9   0   8      105.79      101.71     16.24 o 
  10   0   8       26.55       40.14     16.26 o 
  11   0   8      207.38      240.43     21.86 o 
 -10   1   8        0.95       16.48     20.82 o 
  -9   1   8      127.67      136.70     28.96 o 
  -8   1   8       16.56       18.99     12.26 o 
  -7   1   8      373.57      381.30     17.17 o 
  -6   1   8       12.96       -1.65     10.21 o 
  -5   1   8       21.22       13.48      7.41 o 
  -4   1   8        0.02        3.75      7.25 o 
  -3   1   8      869.35      807.58     20.03 o 
  -2   1   8      138.90      148.38      9.39 o 
  -1   1   8      621.73      637.38     12.37 o 
   0   1   8     1140.83     1129.15     14.84 o 
   1   1   8      233.35      230.99      6.21 o 
   2   1   8     3698.17     3779.26     20.12 o 
   3   1   8       49.90       51.01      5.72 o 
   4   1   8     1464.38     1420.83     18.96 o 
   5   1   8       81.62       91.95      9.46 o 
   6   1   8      515.06      519.24     16.20 o 
   7   1   8        4.69       -3.06      9.05 o 
   8   1   8      101.63       95.68     11.11 o 
   9   1   8      297.82      358.74     18.76 o 
  10   1   8        0.53       -1.41     14.82 o 
  11   1   8       23.46       10.63     15.64 o 
  12   1   8      124.61      155.44     20.32 o 
 -10   2   8       12.40       34.45     21.02 o 
  -9   2   8       67.71       69.59     18.24 o 
  -8   2   8        7.55       12.31     14.90 o 
  -7   2   8      488.01      495.55     18.87 o 
  -6   2   8       56.55       66.44     11.46 o 
  -5   2   8        7.89       15.74      7.58 o 
  -4   2   8       11.54        1.52      7.35 o 
  -3   2   8      204.96      228.44     12.24 o 
  -2   2   8      843.20      859.24     26.89 o 
  -1   2   8       27.49       32.34      9.23 o 
   0   2   8      942.64      812.79     13.42 o 
   1   2   8        3.61       13.30      4.54 o 
   2   2   8      476.27      479.90     16.59 o 
   3   2   8        0.40        3.74      5.21 o 
   4   2   8       13.03        3.68      6.27 o 
   5   2   8       20.70       15.89      7.48 o 
   6   2   8        1.55        4.23      7.95 o 
   7   2   8      481.50      466.39     13.85 o 
   8   2   8        2.79        7.00      9.28 o 
   9   2   8       63.14       76.57     14.49 o 
  10   2   8        0.65        0.29     13.93 o 
  11   2   8       81.64       57.18     17.55 o 
  12   2   8       13.60       19.20     16.43 o 
  -9   3   8      215.18      217.95     20.38 o 
  -8   3   8       38.42       24.81     15.85 o 
  -7   3   8      105.52      105.59     11.40 o 
  -6   3   8       56.70       57.86     11.50 o 
  -5   3   8      134.37      136.33      9.39 o 
  -4   3   8      324.87      319.31     11.02 o 
  -3   3   8     1292.02     1246.66     47.16 o 
  -2   3   8       65.72       71.50      9.72 o 
  -1   3   8       73.60       62.65      9.62 o 
   0   3   8     1571.84     1431.01     16.17 o 
   1   3   8     1368.66     1394.86     24.53 o 
   2   3   8        2.63       10.18      4.03 o 
   3   3   8      102.93      101.32      5.75 o 
   4   3   8       84.81       83.46      6.70 o 
   5   3   8      186.47      175.16      9.35 o 
   6   3   8       14.63       17.95      7.91 o 
   7   3   8      608.99      583.54     14.61 o 
   8   3   8      345.31      299.20     12.76 o 
   9   3   8        0.03        0.24     13.48 o 
  10   3   8       14.20       16.39     14.58 o 
  11   3   8        4.37      -18.91     23.46 o 
  12   3   8       12.34       15.90     23.77 o 
  -9   4   8      223.90      197.77     21.48 o 
  -8   4   8        0.19      -16.70     16.70 o 
  -7   4   8      196.03      203.19     18.03 o 
  -6   4   8        7.47       13.02      9.67 o 
  -5   4   8       65.45       70.19      8.02 o 
  -4   4   8       91.99       82.08      9.59 o 
  -3   4   8     1672.66     1631.62     23.39 o 
  -2   4   8     3980.68     3783.31     34.85 o 
  -1   4   8      161.24      144.95     10.92 o 
   0   4   8      250.34      260.20      9.20 o 
   1   4   8        7.03       11.98      6.39 o 
   2   4   8       44.05       42.04      8.31 o 
   3   4   8       58.05       70.06      9.91 o 
   4   4   8        1.87        5.16      4.67 o 
   5   4   8     1007.21      987.25     27.90 o 
   6   4   8      260.06      251.42     12.43 o 
   7   4   8       62.31       70.67      9.21 o 
   8   4   8        6.22       14.74     11.68 o 
   9   4   8       23.68       26.43     13.17 o 
  10   4   8       68.04       61.62     22.46 o 
  11   4   8       95.68       87.24     24.88 o 
  12   4   8      103.44      127.62     28.85 o 
  -9   5   8        2.58       -6.90     20.17 o 
  -8   5   8      112.63      110.73     20.27 o 
  -7   5   8        1.36        9.60     15.01 o 
  -6   5   8      241.07      223.42     17.08 o 
  -5   5   8        2.39        2.13      7.94 o 
  -4   5   8      926.51      941.48     20.91 o 
  -3   5   8      271.25      266.36     10.29 o 
  -2   5   8      484.93      474.31     11.80 o 
  -1   5   8        0.01        1.47      6.82 o 
   0   5   8       69.34       71.35      5.55 o 
   1   5   8      295.44      320.08     16.82 o 
   2   5   8        1.34        4.15      8.37 o 
   3   5   8       70.81       56.73     10.01 o 
   4   5   8        8.90        8.74     10.15 o 
   5   5   8      868.83      859.23     19.88 o 
   6   5   8       58.62       54.33     10.64 o 
   7   5   8      118.51      110.79     17.05 o 
   8   5   8       21.54       17.06     17.54 o 
   9   5   8      363.27      341.51     28.21 o 
  10   5   8       78.81       54.17     24.23 o 
  11   5   8      291.97      267.32     31.35 o 
  12   5   8       74.21       78.12     27.09 o 
  -9   6   8       12.20        8.40     22.09 o 
  -8   6   8        0.43       -7.90     18.33 o 
  -7   6   8      124.35      111.90     18.20 o 
  -6   6   8       32.81       36.68     14.95 o 
  -5   6   8        1.23       -4.47     10.48 o 
  -4   6   8     1244.57     1213.36     31.75 o 
  -3   6   8       60.84       55.05      8.02 o 
  -2   6   8       46.68       47.15      7.82 o 
  -1   6   8      190.68      188.65      8.57 o 
   0   6   8        0.41       -0.14      4.68 o 
   1   6   8      281.97      292.61     12.55 o 
   2   6   8       52.99       42.15      9.08 o 
   3   6   8     1275.27     1237.49     23.02 o 
   4   6   8       52.08       44.02     11.11 o 
   5   6   8        6.29       16.12      9.66 o 
   6   6   8      375.78      340.42     14.98 o 
   7   6   8       37.63       27.29     10.63 o 
   8   6   8      865.13      792.68     36.11 o 
   9   6   8        5.69       12.72     19.41 o 
  10   6   8      260.27      269.08     28.70 o 
  11   6   8       14.33       23.95     24.25 o 
  -8   7   8       69.26       96.55     19.80 o 
  -7   7   8       11.24        8.81     16.33 o 
  -6   7   8      161.28      155.48     20.94 o 
  -5   7   8        2.37       -1.28     11.16 o 
  -4   7   8      189.63      182.71     14.43 o 
  -3   7   8      230.59      203.82      9.82 o 
  -2   7   8      137.03      130.30      8.36 o 
  -1   7   8     1100.34     1089.65     13.58 o 
   0   7   8        4.31        4.56      8.09 o 
   1   7   8       27.12       22.36      9.33 o 
   2   7   8       35.24       48.70      9.97 o 
   3   7   8      274.71      250.35     14.80 o 
   4   7   8       71.05       57.48     10.83 o 
   5   7   8      711.76      709.07     25.82 o 
   6   7   8       50.84       43.96     11.15 o 
   7   7   8      440.60      429.95     17.00 o 
   8   7   8      160.50      113.13     20.78 o 
   9   7   8      121.07      122.90     22.93 o 
  10   7   8       50.17       79.03     23.46 o 
  11   7   8       10.60       -0.04     22.71 o 
  -8   8   8        1.41        8.27     18.40 o 
  -7   8   8        1.01        6.13     16.26 o 
  -6   8   8      180.47      179.45     21.49 o 
  -5   8   8       10.12        2.71     15.17 o 
  -4   8   8       67.59       58.65     11.48 o 
  -3   8   8       19.03       17.70      9.55 o 
  -2   8   8       12.56        8.68      7.12 o 
  -1   8   8      331.10      335.56      9.13 o 
   0   8   8       14.14       22.43      8.08 o 
   1   8   8      665.57      704.23     17.87 o 
   2   8   8       29.72       27.72      9.36 o 
   3   8   8      882.65      878.85     19.21 o 
   4   8   8       75.35       94.98     12.05 o 
   5   8   8        0.99       -1.85     10.41 o 
   6   8   8      336.45      359.75     17.08 o 
   7   8   8      133.53      122.40     15.83 o 
   8   8   8      222.17      163.15     24.85 o 
   9   8   8       44.09       48.87     23.06 o 
  10   8   8       12.48       -2.37     22.17 o 
  11   8   8       13.03       23.23     25.70 o 
  -8   9   8       45.33       28.03     33.56 o 
  -7   9   8        2.52       -6.25     17.29 o 
  -6   9   8       59.16       77.02     19.33 o 
  -5   9   8      135.44      127.89     18.51 o 
  -4   9   8       87.28       64.27     12.07 o 
  -3   9   8      224.40      220.79     13.70 o 
  -2   9   8       74.87       55.84     10.64 o 
  -1   9   8      134.64       89.12      9.40 o 
   0   9   8      126.80      118.07     12.31 o 
   1   9   8      358.12      330.25     14.68 o 
   2   9   8      279.21      262.98     13.81 o 
   3   9   8       73.12       49.55      9.77 o 
   4   9   8      724.38      734.63     21.21 o 
   5   9   8      247.01      221.51     15.25 o 
   6   9   8       34.22       24.88     11.95 o 
   7   9   8       40.44       25.81     12.41 o 
   8   9   8       23.46       34.39     22.36 o 
   9   9   8       13.64       -2.47     21.61 o 
  10   9   8      455.30      454.48     35.63 o 
  11   9   8       92.07      126.80     28.44 o 
  -7  10   8       47.19       49.00     19.02 o 
  -6  10   8        3.54       26.51     19.17 o 
  -5  10   8       44.07       43.05     17.48 o 
  -4  10   8       11.61        8.81     14.67 o 
  -3  10   8       32.30       33.56     17.59 o 
  -2  10   8      199.87      187.10     18.15 o 
  -1  10   8      543.55      481.59     27.29 o 
   0  10   8      113.57      110.34     12.63 o 
   1  10   8      258.40      267.27     14.59 o 
   2  10   8        7.54       -1.39     10.14 o 
   3  10   8        0.28       -2.87      9.89 o 
   4  10   8       83.95      106.62     13.83 o 
   5  10   8      256.49      262.97     14.12 o 
   6  10   8        8.70        4.85     12.43 o 
   7  10   8        0.45       -8.96     12.58 o 
   8  10   8       37.31       47.16     24.10 o 
   9  10   8       32.03       29.52     21.75 o 
  10  10   8        0.27        0.04     23.53 o 
  -6  11   8      505.68      514.01     60.25 o 
  -5  11   8       69.04       51.72     40.95 o 
  -4  11   8        4.00      -34.99     34.99 o 
  -3  11   8       40.15       52.55     29.92 o 
  -2  11   8       18.35       37.50     16.56 o 
  -1  11   8        4.53       -0.46     11.29 o 
   0  11   8      108.52      104.31     12.86 o 
   1  11   8      229.90      240.76     14.69 o 
   2  11   8      145.36      134.56     12.64 o 
   3  11   8        6.89       11.83     13.00 o 
   4  11   8       29.08       22.78     12.45 o 
   5  11   8       54.78       66.10     14.68 o 
   6  11   8        0.00       -1.59     12.13 o 
   7  11   8       23.84        4.77     21.17 o 
   8  11   8      219.27      234.00     28.09 o 
   9  11   8       43.15       35.29     23.99 o 
  10  11   8        0.53      -10.76     24.55 o 
  -6  12   8       72.40       98.44     56.10 o 
  -5  12   8       67.02       46.87     44.23 o 
  -4  12   8       64.69       68.34     38.43 o 
  -3  12   8        0.08       -8.26     34.23 o 
  -2  12   8        6.26        8.58     29.27 o 
  -1  12   8      185.09      176.25     31.02 o 
   0  12   8       14.54        9.20     14.36 o 
   1  12   8       10.99        5.79     14.01 o 
   2  12   8        0.53       -6.11     14.13 o 
   3  12   8      338.44      346.13     20.11 o 
   4  12   8        6.13        4.88     13.44 o 
   5  12   8       30.08       34.35     13.92 o 
   6  12   8       46.15       54.55     14.52 o 
   7  12   8      165.26      140.38     26.32 o 
   8  12   8       26.82      -17.30     23.40 o 
   9  12   8        9.42       -6.30     26.23 o 
   0  13   8       18.55       30.23     22.22 o 
   1  13   8       82.15       85.56     23.67 o 
   2  13   8       55.65       46.44     21.06 o 
   3  13   8      304.22      374.00     21.22 o 
   4  13   8        8.28        7.63     14.19 o 
   5  13   8       23.60       -1.77     21.10 o 
   6  13   8      144.24      133.96     26.60 o 
   7  13   8       31.80       48.97     24.79 o 
   8  13   8       38.40       17.87     24.39 o 
   9  13   8       61.35       47.86     26.35 o 
   0  14   8       13.24       -6.21     23.96 o 
   1  14   8      418.52      433.75     35.19 o 
   2  14   8       20.09       17.09     23.18 o 
   3  14   8        4.47        2.63     21.51 o 
   4  14   8       41.52       45.54     24.30 o 
   5  14   8       13.26      -23.17     23.17 o 
   6  14   8       82.63       67.75     26.75 o 
   7  14   8        0.99      -23.31     24.70 o 
   8  14   8      264.44      276.11     34.93 o 
   0  15   8       15.32       13.38     26.13 o 
   1  15   8       29.13       21.90     23.65 o 
   2  15   8       28.62       28.39     25.43 o 
   3  15   8      214.21      199.95     30.59 o 
   4  15   8        8.84        6.55     24.19 o 
   5  15   8       38.06       40.66     25.43 o 
   6  15   8       84.14       92.96     28.50 o 
   7  15   8       75.26       69.80     28.46 o 
   1  16   8      150.91      188.12     31.88 o 
   2  16   8       16.08       38.73     26.82 o 
   3  16   8        2.47        5.84     25.81 o 
   4  16   8       42.07       51.98     27.10 o 
   5  16   8      123.31      136.44     29.82 o 
  -3 -12   9        4.29        7.61     18.43 o 
  -2 -12   9        2.01        5.56     17.13 o 
  -1 -12   9        1.52       10.36     27.88 o 
   0 -12   9        7.87        4.52     26.88 o 
   1 -12   9        7.33       -5.17     25.25 o 
   2 -12   9       11.95       35.91     28.25 o 
   3 -12   9       64.32       50.53     30.32 o 
  -5 -11   9        1.44      -16.93     19.29 o 
  -4 -11   9      113.93      141.75     21.42 o 
  -3 -11   9      193.71      230.40     22.14 o 
  -2 -11   9       14.17       29.96     16.99 o 
  -1 -11   9      139.33      178.96     19.56 o 
   0 -11   9       11.75       -6.46     26.11 o 
   1 -11   9       23.51       35.83     26.70 o 
   2 -11   9        5.50        3.06     25.33 o 
   3 -11   9        4.78       -6.51     27.36 o 
   4 -11   9      100.92      117.41     31.27 o 
   5 -11   9        0.06       -9.83     29.36 o 
  -6 -10   9       38.69       28.45     19.75 o 
  -5 -10   9       46.86       50.53     19.48 o 
  -4 -10   9       77.28       89.37     20.21 o 
  -3 -10   9       83.81       94.24     18.08 o 
  -2 -10   9       50.56       62.57     16.89 o 
  -1 -10   9       30.17       51.14     16.24 o 
   0 -10   9      136.38      175.13     17.74 o 
   1 -10   9       26.83       45.23     26.12 o 
   2 -10   9        0.90       10.00     24.74 o 
   3 -10   9      240.58      273.49     32.79 o 
   5 -10   9        7.65       -7.83     27.79 o 
   6 -10   9        1.35       14.99     28.14 o 
  -7  -9   9        9.34       14.06     28.22 o 
  -6  -9   9       91.38      114.17     21.28 o 
  -5  -9   9      194.69      239.86     22.38 o 
  -4  -9   9      205.99      235.00     21.81 o 
  -3  -9   9       41.53       61.75     16.22 o 
  -2  -9   9      144.31      179.64     17.96 o 
  -1  -9   9        1.88       -0.48     14.58 o 
   0  -9   9       79.67       98.28     15.35 o 
   1  -9   9       44.09       40.20     13.39 o 
   2  -9   9       25.44       16.29     24.15 o 
   3  -9   9       42.89       29.67     24.66 o 
   4  -9   9       76.01       62.64     25.83 o 
   5  -9   9       23.87       25.84     26.39 o 
   6  -9   9        0.26       -9.92     25.17 o 
   7  -9   9       12.64       -4.67     28.17 o 
  -7  -8   9      240.71      234.24     32.83 o 
  -6  -8   9      176.26      231.15     23.65 o 
  -5  -8   9      160.68      181.47     21.30 o 
  -4  -8   9      117.89      158.99     19.88 o 
  -3  -8   9       41.02       84.92     17.48 o 
  -2  -8   9        0.01        8.82     14.40 o 
  -1  -8   9        2.39        1.57     13.50 o 
   0  -8   9       14.14       12.69     13.15 o 
   1  -8   9      838.82      889.68     28.66 o 
   2  -8   9      331.44      337.50     17.50 o 
   3  -8   9        3.32       -6.89     22.58 o 
   4  -8   9        0.12        5.93     21.09 o 
   5  -8   9       16.99       -1.86     22.93 o 
   6  -8   9       36.83       50.62     24.65 o 
   7  -8   9        5.24       20.64     27.80 o 
   8  -8   9       69.60       80.09     29.28 o 
  -8  -7   9       42.88       56.96     25.32 o 
  -7  -7   9      238.11      261.43     31.23 o 
  -6  -7   9      254.89      317.98     32.21 o 
  -5  -7   9       14.27       38.35     17.30 o 
  -4  -7   9      136.45      170.90     18.63 o 
  -3  -7   9        4.18       31.84     18.02 o 
  -2  -7   9      102.20      119.83     23.06 o 
  -1  -7   9      155.73      168.63     15.89 o 
   0  -7   9       23.82       34.57     13.38 o 
   1  -7   9      339.33      338.28     17.26 o 
   2  -7   9      269.67      274.75     16.21 o 
   3  -7   9       10.35        8.89     10.56 o 
   4  -7   9       11.46        0.50     20.46 o 
   5  -7   9        9.34       11.58     20.67 o 
   6  -7   9      126.41      103.35     26.28 o 
   7  -7   9       32.16       36.18     27.03 o 
   8  -7   9      139.32      116.03     31.29 o 
   9  -7   9        7.47       37.47     28.54 o 
  -8  -6   9      201.11      256.64     32.23 o 
  -7  -6   9        3.54       17.70     23.72 o 
  -6  -6   9       27.29       29.15     24.14 o 
  -5  -6   9       46.80       59.27     17.14 o 
  -4  -6   9      222.90      200.92     18.57 o 
  -3  -6   9       54.43       73.46     16.10 o 
  -2  -6   9        0.21        3.20     10.83 o 
  -1  -6   9      649.62      659.80     31.29 o 
   0  -6   9      214.53      222.03     13.71 o 
   1  -6   9       37.03       33.64     11.69 o 
   2  -6   9      123.22       97.97     12.51 o 
   3  -6   9       39.85       31.18     11.23 o 
   4  -6   9      115.05      127.81     15.99 o 
   5  -6   9        7.60       13.84     20.22 o 
   6  -6   9      261.74      254.58     28.11 o 
   7  -6   9       11.30       18.00     23.53 o 
   8  -6   9       88.63       97.80     28.05 o 
   9  -6   9       56.22       59.40     29.21 o 
  -8  -5   9      104.45      132.01     28.36 o 
  -7  -5   9        0.14        9.24     24.13 o 
  -6  -5   9      132.99      143.71     25.35 o 
  -5  -5   9        8.41       14.70     15.76 o 
  -4  -5   9       49.38       40.57     12.19 o 
  -3  -5   9      305.27      275.10     15.10 o 
  -2  -5   9      355.79      340.21     15.01 o 
  -1  -5   9       31.74       57.61     10.53 o 
   0  -5   9      692.19      670.46     18.11 o 
   1  -5   9      625.93      568.97     18.74 o 
   2  -5   9        0.25       11.29     10.69 o 
   3  -5   9       12.17       14.14     12.07 o 
   4  -5   9       95.54       70.15     11.86 o 
   5  -5   9      114.03      118.98     22.20 o 
   6  -5   9       86.61       84.19     22.25 o 
   7  -5   9      130.97      147.33     25.47 o 
   8  -5   9       65.32       74.37     26.59 o 
   9  -5   9       11.03        9.95     26.32 o 
  10  -5   9       13.01       19.92     27.04 o 
  -9  -4   9       76.62       62.39     27.58 o 
  -8  -4   9       76.33       86.54     24.66 o 
  -7  -4   9      155.24      146.78     25.87 o 
  -6  -4   9      327.04      355.34     38.90 o 
  -5  -4   9       26.24       42.10     15.89 o 
  -4  -4   9       15.61        5.85     10.76 o 
  -3  -4   9      138.99      142.87     13.05 o 
  -2  -4   9      119.07      106.80     11.61 o 
  -1  -4   9      105.19       91.13     10.84 o 
   0  -4   9        8.96       18.78      9.35 o 
   1  -4   9       55.81       52.09     12.50 o 
   2  -4   9     1289.75     1328.98     24.99 o 
   3  -4   9      141.14      139.79     12.43 o 
   4  -4   9      357.26      353.01     15.22 o 
   5  -4   9       45.05       39.33     11.31 o 
   6  -4   9      538.06      508.98     29.70 o 
   7  -4   9      237.14      240.35     26.76 o 
   8  -4   9      110.67      109.12     16.74 o 
   9  -4   9       57.11       56.85     16.90 o 
  10  -4   9       20.00       43.79     25.48 o 
  -9  -3   9       40.53       14.94     24.77 o 
  -8  -3   9      109.52      110.29     30.69 o 
  -7  -3   9       82.09       80.74     18.82 o 
  -6  -3   9       89.14       88.31     17.64 o 
  -5  -3   9       71.72       72.14     16.24 o 
  -4  -3   9        5.36        1.67      9.34 o 
  -3  -3   9      176.27      141.36     12.79 o 
  -2  -3   9      409.16      387.78     15.16 o 
  -1  -3   9     1547.79     1388.23     23.32 o 
   0  -3   9        9.50       45.75     10.31 o 
   1  -3   9      291.61      267.60     15.38 o 
   2  -3   9      254.82      247.77     13.67 o 
   3  -3   9      379.59      366.60     15.19 o 
   4  -3   9      116.87      119.12     11.91 o 
   5  -3   9      541.15      526.47     13.29 o 
   6  -3   9      169.77      174.95     10.79 o 
   7  -3   9        6.69        9.28     12.43 o 
   8  -3   9       27.67       34.95     13.87 o 
   9  -3   9       17.85       16.27     14.94 o 
  10  -3   9       45.16       21.93     17.28 o 
  -9  -2   9      178.95      152.57     54.96 o 
  -8  -2   9      265.47      274.19     28.47 o 
  -7  -2   9        2.20       -1.68     16.68 o 
  -6  -2   9       67.47       55.72     16.73 o 
  -5  -2   9       41.81       32.42     15.02 o 
  -4  -2   9      617.77      574.38     24.91 o 
  -3  -2   9      169.48      131.42     10.33 o 
  -2  -2   9        0.80        7.27      9.89 o 
  -1  -2   9      964.68      918.73     19.39 o 
   0  -2   9      246.01      230.64     18.05 o 
   1  -2   9      236.24      224.37     13.24 o 
   2  -2   9       22.50       27.66     10.35 o 
   3  -2   9      491.35      482.43     15.76 o 
   4  -2   9      167.90      169.99      8.34 o 
   5  -2   9      268.23      253.59     17.50 o 
   6  -2   9       47.18       43.46      9.03 o 
   7  -2   9      521.98      486.16     15.01 o 
   8  -2   9      360.56      353.92     19.36 o 
   9  -2   9       28.05       26.53     15.17 o 
  10  -2   9        0.02       -9.44     14.92 o 
  11  -2   9        5.26       16.28     17.31 o 
  -9  -1   9      130.22      137.26     23.56 o 
  -8  -1   9       73.19       77.44     20.24 o 
  -7  -1   9       45.55       43.05     12.31 o 
  -6  -1   9       41.78       32.83     10.87 o 
  -5  -1   9       56.04       51.64     10.49 o 
  -4  -1   9      976.71      963.06     24.98 o 
  -3  -1   9      118.53      128.36     10.02 o 
  -2  -1   9      302.93      278.24     11.70 o 
  -1  -1   9       45.84       40.72      9.80 o 
   0  -1   9      177.25      182.97     11.26 o 
   1  -1   9      792.12      773.82     25.47 o 
   2  -1   9       57.94       72.50     11.67 o 
   3  -1   9      576.65      523.39     14.86 o 
   4  -1   9      409.85      405.66     10.95 o 
   5  -1   9       33.21       30.77      7.44 o 
   6  -1   9        6.59        4.54      8.33 o 
   7  -1   9       73.32       78.79     10.03 o 
   8  -1   9      605.97      636.92     40.20 o 
   9  -1   9        8.16       16.48     14.30 o 
  10  -1   9        3.30        7.89     15.20 o 
  11  -1   9      234.28      276.34     20.64 o 
  -9   0   9       57.43       30.88     22.88 o 
  -8   0   9      384.89      405.65     19.78 o 
  -7   0   9        0.11        5.68     11.21 o 
  -6   0   9      632.99      631.15     19.02 o 
  -5   0   9      147.82      133.03     11.56 o 
  -4   0   9       52.40       56.44      7.85 o 
  -3   0   9        6.23       11.81      6.67 o 
  -2   0   9        0.04        0.80      5.93 o 
  -1   0   9     2661.37     2520.94     41.58 o 
   0   0   9       59.40       49.54      8.02 o 
   1   0   9      445.38      447.77     14.19 o 
   2   0   9      232.76      199.73      7.60 o 
   3   0   9        0.45       -2.46      5.05 o 
   4   0   9      158.53      147.44     10.29 o 
   5   0   9        2.06        3.03      7.04 o 
   6   0   9      341.32      321.47     11.71 o 
   7   0   9       47.74       55.61     11.60 o 
   8   0   9      168.87      175.34     14.96 o 
   9   0   9      135.20      142.34     16.18 o 
  10   0   9      212.45      200.84     18.82 o 
  11   0   9       39.16       36.94     16.73 o 
  -9   1   9        0.90      -15.49     19.49 o 
  -8   1   9        3.26       30.50     13.98 o 
  -7   1   9        0.15        3.62     11.80 o 
  -6   1   9      404.31      408.85     18.23 o 
  -5   1   9        1.88        7.99      7.90 o 
  -4   1   9      100.72       86.44      8.40 o 
  -3   1   9      238.79      222.07      9.50 o 
  -2   1   9      121.14      119.57      9.43 o 
  -1   1   9      203.75      195.20     10.25 o 
   0   1   9        0.77        3.06      7.20 o 
   1   1   9      233.11      204.96      6.34 o 
   2   1   9      336.32      300.01     10.24 o 
   3   1   9      120.33      122.73      6.66 o 
   4   1   9       42.65       49.86      6.97 o 
   5   1   9        1.57        0.68      7.95 o 
   6   1   9      574.66      585.92     14.28 o 
   7   1   9       10.25       17.78      9.89 o 
   8   1   9       88.58       78.24     13.38 o 
   9   1   9       45.80       41.80     13.95 o 
  10   1   9        0.27        0.67     15.11 o 
  11   1   9       62.07       47.33     17.32 o 
  -9   2   9        2.32       -7.25     16.71 o 
  -8   2   9      293.74      294.94     36.38 o 
  -7   2   9       49.04       45.19     13.14 o 
  -6   2   9        1.54        9.73     11.05 o 
  -5   2   9      450.90      404.59     12.61 o 
  -4   2   9       91.06      104.43      8.94 o 
  -3   2   9     2221.99     2095.78     21.71 o 
  -2   2   9        2.85       11.38     10.14 o 
  -1   2   9      406.05      407.91     14.77 o 
   0   2   9     1329.55     1381.78     17.08 o 
   1   2   9        2.20        7.04      5.00 o 
   2   2   9       89.30       81.87      5.88 o 
   3   2   9       22.63       18.15      5.39 o 
   4   2   9      852.95      800.73     13.37 o 
   5   2   9      175.64      163.22      9.32 o 
   6   2   9      340.90      329.04     11.61 o 
   7   2   9      209.04      214.07     11.15 o 
   8   2   9       10.54       15.44      9.57 o 
   9   2   9        2.68       -7.24     12.13 o 
  10   2   9       47.80       37.39     15.61 o 
  11   2   9       14.85       40.77     23.18 o 
  -9   3   9       13.69       15.29     23.27 o 
  -8   3   9        8.14       24.79     16.94 o 
  -7   3   9       21.00       24.59     11.00 o 
  -6   3   9       65.99       59.06     12.22 o 
  -5   3   9      535.66      516.09     14.16 o 
  -4   3   9       69.49       67.34     10.50 o 
  -3   3   9      244.22      232.82     12.81 o 
  -2   3   9      573.19      565.41     16.32 o 
  -1   3   9      219.48      224.33     12.59 o 
   0   3   9        1.66        1.86      6.66 o 
   1   3   9      503.14      473.22      9.31 o 
   2   3   9      207.36      219.33      8.80 o 
   3   3   9      157.48      138.90      6.80 o 
   4   3   9      475.75      430.93     10.12 o 
   5   3   9        4.05        2.58      6.81 o 
   6   3   9       26.04       22.71      8.01 o 
   7   3   9       91.70       81.10      9.74 o 
   8   3   9      253.61      244.09     12.58 o 
   9   3   9        5.08       -1.28     12.73 o 
  10   3   9        0.41      -16.49     20.76 o 
  11   3   9      232.19      245.06     29.10 o 
  -9   4   9       80.44       70.92     20.87 o 
  -8   4   9       43.97       46.32     18.54 o 
  -7   4   9        9.10       25.05     15.91 o 
  -6   4   9      520.68      538.45     19.86 o 
  -5   4   9      371.44      383.01     13.17 o 
  -4   4   9       27.59       20.49      9.23 o 
  -3   4   9      493.92      460.91     15.34 o 
  -2   4   9      517.24      521.75     15.96 o 
  -1   4   9        0.01       -0.85      9.62 o 
   0   4   9      480.71      445.74     11.57 o 
   1   4   9      404.25      396.06     11.00 o 
   2   4   9     1752.47     1708.58     21.15 o 
   3   4   9       13.61       17.38      9.53 o 
   4   4   9      172.82      173.87     15.11 o 
   5   4   9      295.51      287.34     21.35 o 
   6   4   9       74.72       91.49     11.61 o 
   7   4   9       45.71       58.12     12.36 o 
   8   4   9       18.48       19.62     11.08 o 
   9   4   9      598.20      547.50     31.73 o 
  10   4   9       25.23       26.37     20.71 o 
  11   4   9       59.70       47.88     24.49 o 
  -9   5   9      126.10      135.00     23.06 o 
  -8   5   9      107.07      107.45     19.61 o 
  -7   5   9      232.32      235.52     30.87 o 
  -6   5   9       55.71       57.02     14.08 o 
  -5   5   9       83.94       79.56      9.51 o 
  -4   5   9     1239.75     1218.51     18.67 o 
  -3   5   9     1490.80     1463.15     19.22 o 
  -2   5   9      265.93      293.05     12.87 o 
  -1   5   9        1.30        2.12     10.11 o 
   0   5   9       32.54       34.26      5.68 o 
   1   5   9       22.40       16.69      7.66 o 
   2   5   9      554.03      562.00     15.24 o 
   3   5   9     1501.15     1454.14     24.13 o 
   4   5   9      258.38      241.84     13.76 o 
   5   5   9       40.25       49.14     10.57 o 
   6   5   9       91.23       94.04     11.95 o 
   7   5   9        0.00        4.08     10.95 o 
   8   5   9       30.29       30.63     11.39 o 
   9   5   9       16.63       25.72     20.29 o 
  10   5   9        4.97        6.29     23.37 o 
  11   5   9      152.01      147.56     28.28 o 
  -8   6   9        0.68       21.88     18.35 o 
  -7   6   9      105.42      135.31     18.73 o 
  -6   6   9      267.01      275.68     18.52 o 
  -5   6   9       92.35       83.65     12.73 o 
  -4   6   9       58.59       56.81      8.61 o 
  -3   6   9       76.72       85.17      8.91 o 
  -2   6   9      133.83      133.39      8.77 o 
  -1   6   9      480.66      456.17     11.32 o 
   0   6   9      664.34      661.03     14.49 o 
   1   6   9      341.18      315.29     11.46 o 
   2   6   9      611.86      623.76     20.61 o 
   3   6   9     1115.07     1121.90     27.88 o 
   4   6   9        5.37        6.22      9.46 o 
   5   6   9      170.86      181.45     17.40 o 
   6   6   9       23.00       27.93     10.71 o 
   7   6   9      217.89      197.38     14.10 o 
   8   6   9        2.89      -12.54     16.52 o 
   9   6   9       63.85       58.07     21.29 o 
  10   6   9      211.56      201.24     27.46 o 
  11   6   9       61.56       29.19     24.72 o 
  -8   7   9        1.32       14.40     18.58 o 
  -7   7   9       78.68       84.53     18.48 o 
  -6   7   9     1216.46     1313.92     30.86 o 
  -5   7   9      736.66      758.77     32.74 o 
  -4   7   9      101.81       99.05     12.47 o 
  -3   7   9        0.02       -7.43      7.83 o 
  -2   7   9      361.67      348.03     11.29 o 
  -1   7   9       23.83       15.49      9.76 o 
   0   7   9        1.57       -0.47      8.23 o 
   1   7   9     1560.20     1495.53     24.03 o 
   2   7   9      636.31      595.48     18.83 o 
   3   7   9        1.40        3.87      9.61 o 
   4   7   9       16.58       19.24     10.58 o 
   5   7   9        0.74        3.41     10.21 o 
   6   7   9      189.53      176.88     13.53 o 
   7   7   9       56.23       50.21     11.74 o 
   8   7   9       84.70       92.75     21.02 o 
   9   7   9      261.94      266.48     26.90 o 
  10   7   9        3.60       11.94     23.60 o 
  11   7   9        0.06       13.61     23.64 o 
  -8   8   9      558.09      568.64     29.36 o 
  -7   8   9      287.55      290.92     20.77 o 
  -6   8   9       12.50       19.69     17.92 o 
  -5   8   9        5.66        3.43     12.57 o 
  -4   8   9      145.12      143.82     13.14 o 
  -3   8   9      277.51      260.73     13.73 o 
  -2   8   9       78.97       73.73     11.22 o 
  -1   8   9      822.71      787.96     27.66 o 
   0   8   9      469.50      466.30     13.67 o 
   1   8   9      267.09      253.95     13.45 o 
   2   8   9      111.43      105.37     11.21 o 
   3   8   9       10.56        7.35      9.33 o 
   4   8   9       71.72       79.56     12.20 o 
   5   8   9        0.43        3.05     11.11 o 
   6   8   9       50.90       45.52     12.02 o 
   7   8   9      707.91      700.69     23.43 o 
   8   8   9     1171.17     1117.21     43.26 o 
   9   8   9       46.23       39.74     22.95 o 
  10   8   9      117.20      103.65     25.72 o 
  11   8   9        8.58        8.35     24.79 o 
  -7   9   9      127.69      147.58     19.49 o 
  -6   9   9       58.85       45.75     18.75 o 
  -5   9   9       14.02       14.56     16.96 o 
  -4   9   9       51.80       39.71     14.08 o 
  -3   9   9       17.42        8.07     14.88 o 
  -2   9   9        0.01        2.91     10.10 o 
  -1   9   9      781.74      801.15     38.79 o 
   0   9   9     1105.59     1093.64     19.33 o 
   1   9   9      167.23      167.17     13.03 o 
   2   9   9        0.02        0.66     10.17 o 
   3   9   9       60.01       57.83     10.48 o 
   4   9   9      138.54      148.29     12.38 o 
   5   9   9        8.11        3.36     11.94 o 
   6   9   9      240.45      252.88     16.48 o 
   7   9   9      617.19      605.86     21.21 o 
   8   9   9        4.78        1.33     20.33 o 
   9   9   9       14.93       18.47     21.04 o 
  10   9   9       44.58       27.60     25.09 o 
  11   9   9      112.09      122.40     29.07 o 
  -7  10   9       16.63       25.24     18.84 o 
  -6  10   9        7.72       18.66     46.13 o 
  -5  10   9      290.46      332.65     48.29 o 
  -4  10   9       22.81       16.62     35.68 o 
  -3  10   9      338.62      325.94     22.90 o 
  -2  10   9      399.98      434.81     24.21 o 
  -1  10   9        0.82        0.26     11.06 o 
   0  10   9       23.26       21.91      9.60 o 
   1  10   9      116.93      108.56     12.90 o 
   2  10   9      226.26      236.30     14.13 o 
   3  10   9      122.85      130.00     12.41 o 
   4  10   9        0.26        4.06     11.79 o 
   5  10   9       78.83       87.49     12.45 o 
   6  10   9       26.39       33.07     13.03 o 
   7  10   9       55.19       40.57     15.53 o 
   8  10   9      276.10      242.06     27.41 o 
   9  10   9      194.32      207.47     29.82 o 
  10  10   9       60.37       48.98     24.97 o 
  -6  11   9       53.05       47.93     52.90 o 
  -5  11   9       66.64      108.88     44.88 o 
  -4  11   9       18.53       19.98     36.18 o 
  -3  11   9      215.16      236.43     42.73 o 
  -2  11   9       46.52       49.89     17.42 o 
  -1  11   9      315.09      304.85     21.82 o 
   0  11   9      105.42      113.06     11.01 o 
   1  11   9       13.14       10.58     11.91 o 
   2  11   9      170.29      189.07     14.61 o 
   3  11   9        0.12        5.61     11.42 o 
   4  11   9       28.65       27.47     13.91 o 
   5  11   9      633.23      650.80     23.00 o 
   6  11   9      401.17      404.16     20.38 o 
   7  11   9        3.03        7.12     14.21 o 
   8  11   9       13.15       -1.16     23.40 o 
   9  11   9      242.67      214.52     30.48 o 
  10  11   9       53.86       35.99     26.68 o 
  -5  12   9      185.96      147.03     53.53 o 
  -4  12   9      294.33      252.15     43.36 o 
  -3  12   9       41.45       46.81     35.95 o 
  -2  12   9       13.20       17.02     30.68 o 
  -1  12   9       28.82       37.58     17.82 o 
   0  12   9      245.49      265.05     17.06 o 
   1  12   9       90.86       88.09     16.20 o 
   2  12   9        0.86        8.32     16.89 o 
   3  12   9       96.13       93.87     15.61 o 
   4  12   9        1.10        8.50     15.72 o 
   5  12   9       23.02       16.56     13.99 o 
   6  12   9       74.11       67.60     15.37 o 
   7  12   9      323.73      387.43     33.29 o 
   8  12   9        0.23        8.48     22.79 o 
   9  12   9        1.59      -22.50     22.50 o 
   0  13   9       63.33       60.28     17.15 o 
   1  13   9       41.75       34.08     16.00 o 
   2  13   9       13.20       -1.09     15.09 o 
   3  13   9        4.08        7.76     15.23 o 
   4  13   9      162.38      165.27     17.92 o 
   5  13   9      183.84      197.08     19.42 o 
   6  13   9       62.24       40.11     16.30 o 
   7  13   9       56.03       60.45     24.74 o 
   8  13   9       11.43       11.89     24.19 o 
   9  13   9        7.78       12.74     24.78 o 
   0  14   9       30.94       72.63     26.55 o 
   1  14   9       70.02       78.05     25.64 o 
   2  14   9       99.03      126.47     25.96 o 
   3  14   9       25.75       10.86     21.98 o 
   4  14   9       96.01      101.90     25.12 o 
   5  14   9      195.35      195.55     31.20 o 
   6  14   9       14.58       29.84     25.21 o 
   7  14   9       41.72       50.02     24.76 o 
   8  14   9       47.00        2.63     24.72 o 
   1  15   9        9.20       17.58     24.04 o 
   2  15   9      365.27      395.42     36.10 o 
   3  15   9        1.23       -8.25     27.62 o 
   4  15   9        4.04       21.60     24.84 o 
   5  15   9        1.04       -4.77     25.99 o 
   6  15   9        0.11        2.19     24.52 o 
   1  16   9        0.63       38.02     26.37 o 
   2  16   9       37.19       27.92     26.22 o 
   3  16   9        0.09        5.72     24.27 o 
   4  16   9        0.80       -4.40     26.76 o 
   5  16   9      220.66      250.14     34.81 o 
  -1 -12  10      270.37      307.52     36.80 o 
   0 -12  10        3.25       17.58     28.89 o 
   1 -12  10       17.28       32.96     30.42 o 
  -3 -11  10      103.97      115.99     20.51 o 
  -2 -11  10        5.55        5.91     16.70 o 
  -1 -11  10        0.03        6.03     16.73 o 
   0 -11  10       22.22       35.04     25.55 o 
   1 -11  10       79.64       36.60     27.18 o 
   2 -11  10      135.53      189.12     32.26 o 
   3 -11  10       85.25      107.87     31.64 o 
   4 -11  10        4.27        3.90     29.36 o 
  -5 -10  10        2.39       10.59     20.00 o 
  -4 -10  10        1.24       19.52     18.86 o 
  -3 -10  10        0.01       23.01     18.28 o 
  -2 -10  10        3.72       -6.05     17.11 o 
  -1 -10  10        0.04        3.81     16.41 o 
   0 -10  10      225.98      280.93     20.71 o 
   1 -10  10      515.66      547.38     38.01 o 
   2 -10  10        7.75       40.16     26.25 o 
   3 -10  10       24.33        8.04     25.94 o 
   4 -10  10      230.62      234.57     33.14 o 
   5 -10  10      410.29      425.73     39.94 o 
  -6  -9  10        6.05       23.67     20.90 o 
  -5  -9  10       73.39       80.63     20.16 o 
  -4  -9  10        1.88        1.91     17.12 o 
  -3  -9  10       17.56       32.04     17.82 o 
  -2  -9  10       13.95       31.19     16.39 o 
  -1  -9  10      566.30      601.87     25.05 o 
   0  -9  10       21.14       26.02     14.96 o 
   1  -9  10      108.84      112.24     15.79 o 
   2  -9  10      118.81      132.60     26.16 o 
   3  -9  10        0.05       14.43     24.41 o 
   4  -9  10        8.77       12.86     24.82 o 
   5  -9  10        6.85       13.41     26.53 o 
   6  -9  10        0.98        4.02     26.55 o 
  -6  -8  10       41.80       59.29     20.15 o 
  -5  -8  10      230.16      269.20     24.01 o 
  -4  -8  10        8.03       12.35     17.18 o 
  -3  -8  10      236.13      232.63     20.35 o 
  -2  -8  10       22.95       43.44     16.89 o 
  -1  -8  10      111.89      130.35     16.63 o 
   0  -8  10       17.48       23.87     13.87 o 
   1  -8  10      257.71      254.08     17.84 o 
   2  -8  10        5.78        9.68     12.70 o 
   3  -8  10      558.31      589.81     36.90 o 
   4  -8  10       39.81       57.29     24.53 o 
   5  -8  10      262.66      261.80     31.45 o 
   6  -8  10       69.37       66.91     25.97 o 
   7  -8  10        0.03       -6.04     27.03 o 
  -7  -7  10        2.79       12.40     26.25 o 
  -6  -7  10        0.04       -0.82     26.63 o 
  -5  -7  10       24.58       31.24     18.31 o 
  -4  -7  10       94.55       91.33     21.87 o 
  -3  -7  10      239.35      239.08     19.72 o 
  -2  -7  10       40.31       48.37     15.85 o 
  -1  -7  10      394.12      396.47     20.44 o 
   0  -7  10       83.50       89.40     14.34 o 
   1  -7  10       73.89       73.48     14.81 o 
   2  -7  10       28.52       19.82     12.71 o 
   3  -7  10       13.83        6.68     12.53 o 
   4  -7  10        0.02       -7.02     22.87 o 
   5  -7  10      234.87      252.87     30.27 o 
   6  -7  10      256.01      235.22     29.14 o 
   7  -7  10        3.01       19.98     26.19 o 
   8  -7  10        4.28       -7.66     26.57 o 
  -7  -6  10        0.96        4.66     25.49 o 
  -6  -6  10      222.58      240.52     31.15 o 
  -5  -6  10       14.55       14.12     16.92 o 
  -4  -6  10      193.02      218.30     20.04 o 
  -3  -6  10      245.30      264.16     19.51 o 
  -2  -6  10       62.64       62.93     15.37 o 
  -1  -6  10      738.27      771.14     49.25 o 
   0  -6  10        1.37        3.77     12.36 o 
   1  -6  10      577.41      559.94     20.58 o 
   2  -6  10       32.54       39.77     12.40 o 
   3  -6  10      253.88      245.13     15.91 o 
   4  -6  10       21.05       22.80     11.87 o 
   5  -6  10        3.66       12.04     21.14 o 
   6  -6  10      377.20      419.99     32.71 o 
   7  -6  10        6.03        4.04     24.75 o 
   8  -6  10       51.04       51.77     27.94 o 
   9  -6  10       67.92       69.81     30.22 o 
  -8  -5  10        0.20        1.53     25.84 o 
  -7  -5  10        0.13       -6.22     24.67 o 
  -6  -5  10       17.35       19.94     22.02 o 
  -5  -5  10       72.21       92.33     18.40 o 
  -4  -5  10       48.96       57.66     15.72 o 
  -3  -5  10      758.04      735.48     26.20 o 
  -2  -5  10       39.56       37.23     11.13 o 
  -1  -5  10      180.09      176.35     25.44 o 
   0  -5  10       86.88       65.50     11.33 o 
   1  -5  10      118.58      101.91     25.02 o 
   2  -5  10      195.90      204.22     25.86 o 
   3  -5  10        0.20      -11.24     11.24 o 
   4  -5  10      864.40      805.50     36.31 o 
   5  -5  10        5.48       -4.66     20.68 o 
   6  -5  10       24.90       20.37     20.93 o 
   7  -5  10      247.46      226.07     28.09 o 
   8  -5  10       18.87        1.23     23.29 o 
   9  -5  10       38.22       52.74     28.16 o 
  -8  -4  10        0.00       22.35     24.13 o 
  -7  -4  10        3.15        1.36     24.44 o 
  -6  -4  10        0.23       -7.15     22.69 o 
  -5  -4  10      155.33      154.11     41.78 o 
  -4  -4  10       22.03        9.53     10.43 o 
  -3  -4  10      450.31      480.46     18.30 o 
  -2  -4  10       47.39       65.50     11.67 o 
  -1  -4  10        2.36        7.41     10.52 o 
   0  -4  10       21.36       20.18     10.13 o 
   1  -4  10      564.52      547.94     34.88 o 
   2  -4  10      757.98      668.54     20.23 o 
   3  -4  10      420.12      360.02     16.74 o 
   4  -4  10      110.47      111.52     13.24 o 
   5  -4  10       33.51       23.34     11.63 o 
   6  -4  10       95.36       78.16     22.03 o 
   7  -4  10        7.71       -2.19     20.96 o 
   8  -4  10       47.32       50.95     24.30 o 
   9  -4  10        9.99        9.76     24.84 o 
  10  -4  10        5.08      -12.09     25.99 o 
  -8  -3  10       13.16        8.15     17.60 o 
  -7  -3  10       37.94       42.13     19.69 o 
  -6  -3  10       98.63       76.61     19.05 o 
  -5  -3  10     1057.22     1035.79     32.65 o 
  -4  -3  10        0.67        1.49     10.08 o 
  -3  -3  10        7.08        5.41      9.46 o 
  -2  -3  10      930.60      837.49     20.89 o 
  -1  -3  10      148.91      130.44     12.36 o 
   0  -3  10     1057.70     1026.11     21.16 o 
   1  -3  10      823.83      813.00     21.17 o 
   2  -3  10       95.64       86.69     12.37 o 
   3  -3  10      361.96      359.58     16.11 o 
   4  -3  10       12.36       11.74     11.11 o 
   5  -3  10      780.70      752.45     21.08 o 
   6  -3  10      702.26      628.75     31.51 o 
   7  -3  10      104.42       84.26     22.31 o 
   8  -3  10       70.62       75.28     24.04 o 
   9  -3  10       34.37       78.75     26.53 o 
  10  -3  10       19.54        0.67     24.67 o 
  -9  -2  10        1.09       -3.09     24.01 o 
  -8  -2  10       41.31       36.42     21.15 o 
  -7  -2  10      150.97      160.13     22.13 o 
  -6  -2  10       21.71       10.49     19.10 o 
  -5  -2  10       37.26       38.55     16.68 o 
  -4  -2  10      542.64      527.58     17.72 o 
  -3  -2  10       80.11       98.68     11.02 o 
  -2  -2  10      533.55      462.66     14.20 o 
  -1  -2  10        0.03        1.85      9.83 o 
   0  -2  10      271.51      225.79     12.82 o 
   1  -2  10      378.21      357.60     23.50 o 
   2  -2  10     2139.35     2076.41     29.81 o 
   3  -2  10      815.16      785.29     28.18 o 
   4  -2  10      213.94      194.10     13.79 o 
   5  -2  10      292.60      258.37     15.11 o 
   6  -2  10       10.74       11.68     11.39 o 
   7  -2  10        1.51        2.72      8.77 o 
   8  -2  10       33.75       30.82     13.51 o 
   9  -2  10       76.61       73.64     15.67 o 
  10  -2  10        2.35       -9.09     15.45 o 
  -9  -1  10      161.23      179.49     29.81 o 
  -8  -1  10       52.41       50.35     21.02 o 
  -7  -1  10      216.13      215.07     24.25 o 
  -6  -1  10       79.69       52.61     30.91 o 
  -5  -1  10       28.49       11.00     16.24 o 
  -4  -1  10        4.26        1.71     11.13 o 
  -3  -1  10     1738.15     1510.79     21.79 o 
  -2  -1  10      178.88      177.25     10.91 o 
  -1  -1  10        0.80        5.74      8.73 o 
   0  -1  10     1383.15     1336.20     22.47 o 
   1  -1  10      129.50      117.92     12.22 o 
   2  -1  10      207.75      211.23     13.31 o 
   3  -1  10     1186.75     1177.26     41.56 o 
   4  -1  10      644.02      610.19     18.10 o 
   5  -1  10      834.68      786.11     15.13 o 
   6  -1  10        0.03        2.98      8.06 o 
   7  -1  10      461.30      405.64     14.35 o 
   8  -1  10        6.63        2.48      9.68 o 
   9  -1  10        8.88       12.06     13.74 o 
  10  -1  10       98.83      107.36     16.19 o 
  11  -1  10       17.32       11.28     15.53 o 
  -9   0  10       87.67      107.65     28.45 o 
  -8   0  10      108.43      121.34     22.09 o 
  -7   0  10       86.25       92.29     26.56 o 
  -6   0  10      268.94      297.18     28.82 o 
  -5   0  10     1267.21     1243.52     33.99 o 
  -4   0  10      410.21      421.43     15.84 o 
  -3   0  10      106.03       85.47     12.44 o 
  -2   0  10      149.48      165.54     10.53 o 
  -1   0  10      281.94      283.24     11.92 o 
   0   0  10      368.82      340.63     13.35 o 
   1   0  10     4142.73     4065.43     32.24 o 
   2   0  10     1834.63     1897.26     95.51 o 
   3   0  10     1457.51     1417.71     23.76 o 
   4   0  10        3.80        0.65      6.31 o 
   5   0  10        0.20        4.56      7.27 o 
   6   0  10      155.58      134.72     10.01 o 
   7   0  10       65.89       63.16     10.05 o 
   8   0  10      238.99      226.07     11.95 o 
   9   0  10      170.36      184.75     13.56 o 
  10   0  10       70.35       56.57     16.05 o 
  11   0  10       59.43       57.04     16.77 o 
  -8   1  10       38.54       47.38     19.17 o 
  -7   1  10      617.00      631.05     28.18 o 
  -6   1  10        1.71        3.83     13.90 o 
  -5   1  10      313.21      310.01     35.38 o 
  -4   1  10        7.36        8.44      7.98 o 
  -3   1  10      166.79      143.28      8.81 o 
  -2   1  10       98.39       85.83      7.91 o 
  -1   1  10       79.08       78.80     13.92 o 
   0   1  10      533.43      526.23     14.40 o 
   1   1  10      416.51      375.41     13.01 o 
   2   1  10      295.34      278.05      9.23 o 
   3   1  10     1062.51     1023.07     13.11 o 
   4   1  10      239.66      218.12      8.42 o 
   5   1  10       83.31       63.64      7.53 o 
   6   1  10        3.47        1.83      7.39 o 
   7   1  10      146.99      158.93     11.51 o 
   8   1  10       10.42        8.89      9.80 o 
   9   1  10      398.78      433.42     19.99 o 
  10   1  10       13.19       10.77     13.95 o 
  11   1  10       33.89       47.59     20.79 o 
  -9   2  10        9.77        5.16     18.21 o 
  -8   2  10      398.48      393.24     27.98 o 
  -7   2  10      251.72      277.96     24.81 o 
  -6   2  10      243.95      209.67     14.69 o 
  -5   2  10       87.73       92.92     10.09 o 
  -4   2  10       58.98       53.05      9.01 o 
  -3   2  10      277.91      269.27     13.13 o 
  -2   2  10       70.23       76.46     11.40 o 
  -1   2  10     2779.50     2634.29     51.47 o 
   0   2  10     2631.57     2535.35     23.60 o 
   1   2  10     1052.55      977.66     11.97 o 
   2   2  10       69.41       61.07      5.98 o 
   3   2  10       73.31       63.37      6.32 o 
   4   2  10      687.98      642.13     11.67 o 
   5   2  10        8.49        9.65      7.09 o 
   6   2  10      632.21      623.55     21.48 o 
   7   2  10      787.50      788.52     17.31 o 
   8   2  10        1.06       -1.22     10.24 o 
   9   2  10        1.46        7.45     18.08 o 
  10   2  10        0.09      -14.13     20.60 o 
  11   2  10       79.97      114.29     26.30 o 
  -9   3  10       99.66       91.73     20.75 o 
  -8   3  10       26.83       41.14     16.55 o 
  -7   3  10       51.62       56.93     14.54 o 
  -6   3  10        0.14       10.57     12.03 o 
  -5   3  10      546.70      505.62     14.58 o 
  -4   3  10       59.01       53.10      9.04 o 
  -3   3  10      913.12      933.70     20.91 o 
  -2   3  10     1169.98     1117.91     21.91 o 
  -1   3  10       96.25      104.26     12.00 o 
   0   3  10       31.92       29.28     12.06 o 
   1   3  10      323.81      315.42      8.94 o 
   2   3  10     1819.05     1750.83     35.35 o 
   3   3  10      515.42      518.75     21.77 o 
   4   3  10       74.98       72.36     11.12 o 
   5   3  10     1102.07     1038.94     44.91 o 
   6   3  10      126.58      119.05     12.88 o 
   7   3  10        0.14       -7.50     11.73 o 
   8   3  10       30.15       55.39     13.68 o 
   9   3  10       81.53      113.10     20.98 o 
  10   3  10      262.89      220.73     27.86 o 
  11   3  10       30.30       18.84     22.51 o 
  -8   4  10        0.97        7.13     17.66 o 
  -7   4  10       71.73       59.93     16.63 o 
  -6   4  10       21.35       18.76     10.74 o 
  -5   4  10       93.06      143.54     29.71 o 
  -4   4  10       23.44       23.37     10.00 o 
  -3   4  10      421.23      410.12     15.71 o 
  -2   4  10      468.73      440.27     16.04 o 
  -1   4  10     1713.87     1722.57     26.29 o 
   0   4  10      443.80      442.22     18.63 o 
   1   4  10      125.62      138.62      9.12 o 
   2   4  10      127.83      106.80     11.25 o 
   3   4  10        0.41       13.57      9.54 o 
   4   4  10      732.96      675.12     18.67 o 
   5   4  10      356.73      354.48     52.78 o 
   6   4  10       32.35       31.06     10.76 o 
   7   4  10       16.66       26.99     12.06 o 
   8   4  10        0.36       15.14     20.31 o 
   9   4  10      193.58      177.29     24.52 o 
  10   4  10        0.02       -9.22     20.91 o 
  11   4  10        1.64       -0.43     23.62 o 
  -8   5  10       18.30        5.28     17.85 o 
  -7   5  10      255.38      257.91     20.79 o 
  -6   5  10      268.81      251.61     18.56 o 
  -5   5  10      188.24      189.39     10.56 o 
  -4   5  10      557.93      537.81     14.48 o 
  -3   5  10       50.59       43.84     10.98 o 
  -2   5  10       22.99       23.76     10.79 o 
  -1   5  10     1935.47     1880.05     27.72 o 
   0   5  10      426.63      409.88     12.30 o 
   1   5  10      651.26      604.40     14.06 o 
   2   5  10       54.68       58.61      8.66 o 
   3   5  10      164.78      149.31     12.11 o 
   4   5  10      371.68      365.15     18.06 o 
   5   5  10       91.63      104.95     11.90 o 
   6   5  10       71.87       78.77     11.59 o 
   7   5  10      649.08      668.70     20.68 o 
   8   5  10      263.09      256.00     33.53 o 
   9   5  10        3.74        7.26     19.28 o 
  10   5  10        1.45      -11.85     20.41 o 
  11   5  10        0.08      -21.94     21.94 o 
  -8   6  10        0.17        0.65     19.02 o 
  -7   6  10        5.63       11.67     16.81 o 
  -6   6  10      182.69      166.88     17.48 o 
  -5   6  10      304.40      330.66     16.63 o 
  -4   6  10        0.07        4.34      8.63 o 
  -3   6  10        0.11       -1.11      9.97 o 
  -2   6  10        5.75        6.33      7.81 o 
  -1   6  10     1395.02     1422.75     24.90 o 
   0   6  10      712.11      700.73     15.32 o 
   1   6  10      103.30      103.78      9.55 o 
   2   6  10       87.08       78.67      9.90 o 
   3   6  10       21.69       32.33     10.25 o 
   4   6  10      105.85      115.22     12.19 o 
   5   6  10      149.70      153.90     13.45 o 
   6   6  10      113.47      111.55     13.08 o 
   7   6  10      111.01      102.18     13.25 o 
   8   6  10        1.80       -6.26     12.07 o 
   9   6  10       25.41       30.35     20.94 o 
  10   6  10        0.11        0.77     20.94 o 
  11   6  10        6.13       27.58     24.30 o 
  -8   7  10        1.91      -15.71     20.11 o 
  -7   7  10       95.21       93.76     18.69 o 
  -6   7  10        8.37       -3.76     16.23 o 
  -5   7  10      133.32      119.26     14.38 o 
  -4   7  10      211.27      188.53     14.38 o 
  -3   7  10      123.67      107.97      9.74 o 
  -2   7  10      596.34      615.17     18.41 o 
  -1   7  10       28.68       24.74     10.42 o 
   0   7  10        0.09        0.60      8.63 o 
   1   7  10      546.39      496.71     14.00 o 
   2   7  10       45.63       35.47     10.43 o 
   3   7  10      393.77      384.18     15.05 o 
   4   7  10       77.76       64.18     12.24 o 
   5   7  10      475.05      464.77     23.99 o 
   6   7  10       81.11       87.83     13.87 o 
   7   7  10       63.94       62.37     12.93 o 
   8   7  10       35.54       28.89     18.52 o 
   9   7  10       16.45       15.43     20.38 o 
  10   7  10        1.42       11.03     23.97 o 
  11   7  10      116.65       72.36     26.27 o 
  -7   8  10       27.16       36.65     17.62 o 
  -6   8  10        5.78        8.71     19.22 o 
  -5   8  10      130.59      128.42     15.79 o 
  -4   8  10      144.63      153.37     14.12 o 
  -3   8  10       44.73       35.96     11.06 o 
  -2   8  10      211.37      224.57     14.28 o 
  -1   8  10      343.09      328.50     16.41 o 
   0   8  10       59.08       56.81      9.21 o 
   1   8  10      567.71      617.97     15.54 o 
   2   8  10      371.43      411.45     15.92 o 
   3   8  10      172.45      165.81     12.68 o 
   4   8  10      170.47      185.50     17.71 o 
   5   8  10       91.01       74.65     13.57 o 
   6   8  10      292.79      297.45     17.10 o 
   7   8  10       13.49       22.95     12.25 o 
   8   8  10      594.21      565.77     33.87 o 
   9   8  10       49.25       56.17     22.45 o 
  10   8  10        0.76       -7.81     22.29 o 
  11   8  10       26.62       27.86     24.83 o 
  -7   9  10       52.08       12.83     28.24 o 
  -6   9  10       45.66       13.25     44.86 o 
  -5   9  10        5.53       12.05     18.14 o 
  -4   9  10       50.37       40.31     18.24 o 
  -3   9  10       76.76      100.04     32.70 o 
  -2   9  10      145.14      152.77     13.24 o 
  -1   9  10      275.96      254.30     15.23 o 
   0   9  10      171.58      209.95     12.44 o 
   1   9  10      478.72      473.11     16.83 o 
   2   9  10       19.66       29.15     11.21 o 
   3   9  10       40.24       41.57     10.88 o 
   4   9  10       11.75       16.15     10.74 o 
   5   9  10      223.32      247.99     16.67 o 
   6   9  10       40.11       44.78     13.69 o 
   7   9  10       24.73       26.80     13.92 o 
   8   9  10       25.36       15.12     21.37 o 
   9   9  10       46.02       63.76     22.83 o 
  10   9  10       85.80       73.33     26.06 o 
  -6  10  10        1.72       22.02     50.68 o 
  -5  10  10       20.40       25.43     45.03 o 
  -4  10  10       31.07       39.44     24.74 o 
  -3  10  10      232.72      205.11     22.10 o 
  -2  10  10      355.74      376.96     24.49 o 
  -1  10  10       37.79       31.11     11.96 o 
   0  10  10      213.48      230.52     12.69 o 
   1  10  10       14.87       13.94     11.92 o 
   2  10  10      120.14      143.46     13.67 o 
   3  10  10       71.34       88.21     12.58 o 
   4  10  10      198.26      184.83     14.34 o 
   5  10  10      702.52      732.30     21.52 o 
   6  10  10       41.67       36.25     13.82 o 
   7  10  10      103.76       91.97     14.65 o 
   8  10  10       38.19       50.98     22.52 o 
   9  10  10        0.17       24.67     23.54 o 
  10  10  10      204.78      157.82     30.53 o 
  -5  11  10       92.28       99.19     50.15 o 
  -4  11  10      290.72      330.10     46.66 o 
  -3  11  10       66.99       44.79     19.31 o 
  -2  11  10        3.73        3.92     18.23 o 
  -1  11  10       41.48       36.42     17.56 o 
   0  11  10        3.61        4.37      9.90 o 
   1  11  10      284.72      259.47     16.44 o 
   2  11  10       80.82       82.52     13.67 o 
   3  11  10      936.74     1031.89     24.82 o 
   4  11  10        3.41        2.94     11.96 o 
   5  11  10      120.18      108.61     15.79 o 
   6  11  10        1.86       -5.66     13.41 o 
   7  11  10        1.50       -5.68     14.61 o 
   8  11  10       10.61       19.75     23.58 o 
   9  11  10       15.00       11.52     22.25 o 
  10  11  10      157.90      215.53     30.92 o 
  -5  12  10      144.61      190.83     59.11 o 
  -4  12  10        0.63       27.33     44.65 o 
  -3  12  10      148.26      114.00     42.12 o 
  -2  12  10       26.93       -1.77     20.43 o 
  -1  12  10        0.01       -2.11     18.50 o 
   0  12  10       21.06       23.39     13.36 o 
   1  12  10      416.70      445.10     28.01 o 
   2  12  10      113.67       93.79     16.83 o 
   3  12  10      172.87      177.37     18.45 o 
   4  12  10        3.37       12.62     14.34 o 
   5  12  10        4.95      -10.99     14.47 o 
   6  12  10        0.39        7.15     14.98 o 
   7  12  10      150.76      117.70     17.10 o 
   8  12  10        0.39       20.27     22.07 o 
   9  12  10        4.14      -11.97     25.61 o 
  -1  13  10      150.64      228.05     29.53 o 
   0  13  10      114.14      118.65     19.05 o 
   1  13  10      215.58      270.16     21.18 o 
   2  13  10       14.25       13.26     15.90 o 
   3  13  10       17.79        4.83     15.34 o 
   4  13  10       76.06       92.75     18.04 o 
   5  13  10      138.55      148.59     18.27 o 
   6  13  10      173.30      188.98     19.45 o 
   7  13  10       47.10       59.58     24.25 o 
   8  13  10      135.32      206.93     31.65 o 
   0  14  10        1.24        2.70     22.94 o 
   1  14  10        4.30        7.99     17.45 o 
   2  14  10       18.40        2.34     17.48 o 
   3  14  10      128.66      107.67     18.96 o 
   4  14  10       26.34       30.95     17.51 o 
   5  14  10       18.14        3.03     15.71 o 
   6  14  10       55.42       74.55     26.07 o 
   7  14  10        1.54      -14.24     26.38 o 
   1  15  10       15.42       19.56     25.10 o 
   2  15  10       13.73       22.30     26.18 o 
   3  15  10      204.07      219.83     32.09 o 
   4  15  10      104.99      107.30     27.83 o 
   5  15  10       44.52       46.26     26.86 o 
   6  15  10       96.70      109.72     29.78 o 
   1  16  10       84.32      112.18     31.01 o 
   2  16  10      130.10      134.34     33.60 o 
   3  16  10       35.99       33.35     28.39 o 
   4  16  10       86.18      127.37     30.78 o 
  -2 -11  11       18.55       59.04     30.97 o 
  -1 -11  11        0.72       12.58     16.95 o 
   0 -11  11        9.89       13.72     26.93 o 
   1 -11  11        9.23        3.64     28.14 o 
   2 -11  11       64.60       82.32     27.68 o 
  -4 -10  11        6.77        5.00     31.95 o 
  -3 -10  11        3.81        7.25     19.08 o 
  -2 -10  11       18.04       33.49     18.02 o 
  -1 -10  11       76.52       78.48     18.69 o 
   0 -10  11        8.66       16.17     15.55 o 
   1 -10  11        7.33       33.07     28.64 o 
   2 -10  11       97.35      108.71     28.98 o 
   3 -10  11        1.85       23.51     26.95 o 
   4 -10  11       65.34       34.60     28.95 o 
  -5  -9  11        1.28        0.14     19.41 o 
  -4  -9  11        7.04       26.21     18.50 o 
  -3  -9  11       15.51       18.40     18.37 o 
  -2  -9  11      270.13      292.80     22.81 o 
  -1  -9  11       42.09       26.72     16.28 o 
   0  -9  11      186.78      228.03     19.87 o 
   1  -9  11       22.37       43.38     16.22 o 
   2  -9  11       19.96       18.49     25.66 o 
   3  -9  11        1.25       21.52     25.59 o 
   4  -9  11       49.75       38.59     27.17 o 
   5  -9  11        1.06      -15.42     27.44 o 
   6  -9  11      157.89      136.45     32.27 o 
  -6  -8  11       19.83       31.86     28.41 o 
  -5  -8  11       44.35       48.72     19.79 o 
  -4  -8  11       28.28       35.51     18.60 o 
  -3  -8  11      112.96      112.52     19.34 o 
  -2  -8  11        6.71        0.56     16.24 o 
  -1  -8  11       64.88       82.14     16.64 o 
   0  -8  11      235.98      267.26     20.05 o 
   1  -8  11        2.62       -5.15     14.73 o 
   2  -8  11       13.53       21.91     14.34 o 
   3  -8  11        0.85       -7.31     23.54 o 
   4  -8  11      174.20      165.82     29.53 o 
   5  -8  11      376.73      343.20     32.99 o 
   6  -8  11      105.51       78.44     27.67 o 
   7  -8  11       19.95       34.85     29.01 o 
  -6  -7  11        3.29       -4.89     25.18 o 
  -5  -7  11       92.92       86.16     19.96 o 
  -4  -7  11      364.50      422.95     25.24 o 
  -3  -7  11        1.17        4.90     16.41 o 
  -2  -7  11       44.82       41.10     16.36 o 
  -1  -7  11       48.35       53.45     16.00 o 
   0  -7  11        2.61        1.07     14.58 o 
   1  -7  11      137.73      152.66     16.38 o 
   2  -7  11       47.18       47.57     14.30 o 
   3  -7  11      255.18      281.84     18.23 o 
   4  -7  11        3.16      -10.52     21.78 o 
   5  -7  11        0.16       -1.74     23.68 o 
   6  -7  11       69.15       21.90     25.79 o 
   7  -7  11       35.96       53.01     26.10 o 
  -7  -6  11        0.10       17.41     25.19 o 
  -6  -6  11      185.82      206.75     31.08 o 
  -5  -6  11      131.85      155.20     21.28 o 
  -4  -6  11        0.40        8.39     17.01 o 
  -3  -6  11      503.50      605.30     42.01 o 
  -2  -6  11       51.40       66.67     16.21 o 
  -1  -6  11      223.58      244.77     18.61 o 
   0  -6  11       31.84       37.42     12.18 o 
   1  -6  11        6.45        6.83     11.59 o 
   2  -6  11      212.26      198.12     16.87 o 
   3  -6  11      793.37      788.88     23.62 o 
   4  -6  11       90.84       81.27     13.61 o 
   5  -6  11       59.91       84.75     24.35 o 
   6  -6  11        4.83       -2.56     22.70 o 
   7  -6  11       15.21       34.10     25.09 o 
   8  -6  11       30.55       17.89     26.48 o 
  -7  -5  11      223.73      197.64     31.15 o 
  -6  -5  11      205.16      201.86     29.02 o 
  -5  -5  11      117.78      138.22     19.29 o 
  -4  -5  11        3.05       14.11     16.34 o 
  -3  -5  11       31.08       27.60     16.21 o 
  -2  -5  11        9.31       23.40     12.83 o 
  -1  -5  11      314.84      323.39     17.23 o 
   0  -5  11      179.70      140.18     13.34 o 
   1  -5  11      575.43      599.01     40.29 o 
   2  -5  11       61.34       41.45     13.06 o 
   3  -5  11      149.38      137.45     14.85 o 
   4  -5  11      435.86      391.51     18.67 o 
   5  -5  11        0.72        8.84     20.54 o 
   6  -5  11      279.39      276.65     28.43 o 
   7  -5  11      263.10      247.50     29.96 o 
   8  -5  11       38.29       20.81     24.79 o 
   9  -5  11       83.43       79.12     27.83 o 
  -8  -4  11       28.86       31.45     26.31 o 
  -7  -4  11        0.04       -2.36     24.14 o 
  -6  -4  11       28.90       28.38     24.47 o 
  -5  -4  11      315.20      316.06     48.93 o 
  -4  -4  11       69.17       59.50     12.12 o 
  -3  -4  11      278.08      267.66     14.36 o 
  -2  -4  11       26.52       25.43     12.19 o 
  -1  -4  11       60.52       56.03     11.94 o 
   0  -4  11        6.17       14.58     12.64 o 
   1  -4  11      454.81      433.53     16.65 o 
   2  -4  11      402.51      472.03     28.57 o 
   3  -4  11        6.69        5.56     11.78 o 
   4  -4  11       85.22       70.06     12.75 o 
   5  -4  11        9.21        3.15     12.79 o 
   6  -4  11        5.73       10.08     18.59 o 
   7  -4  11       91.78       79.32     24.29 o 
   8  -4  11      359.38      350.07     31.30 o 
   9  -4  11        1.47       -3.22     23.73 o 
  -8  -3  11        4.01      -10.34     25.22 o 
  -7  -3  11      121.84      141.00     27.41 o 
  -6  -3  11      145.35      190.41     22.66 o 
  -5  -3  11        7.45        2.75     17.58 o 
  -4  -3  11       67.90       59.88     11.92 o 
  -3  -3  11       19.58       10.85     10.71 o 
  -2  -3  11       28.09       32.62     11.70 o 
  -1  -3  11      651.22      608.09     22.61 o 
   0  -3  11      307.32      312.95     15.20 o 
   1  -3  11       33.06       47.44     10.81 o 
   2  -3  11      374.63      356.12     17.04 o 
   3  -3  11      319.26      280.95     15.78 o 
   4  -3  11       61.19       53.85     12.32 o 
   5  -3  11      327.26      310.44     16.78 o 
   6  -3  11       91.83       70.57     13.55 o 
   7  -3  11      276.99      239.39     25.24 o 
   8  -3  11        0.83       18.94     22.71 o 
   9  -3  11       92.66       71.94     26.23 o 
  10  -3  11       22.14       23.04     26.18 o 
  -8  -2  11       57.46       51.12     22.14 o 
  -7  -2  11      568.67      616.53     39.65 o 
  -6  -2  11       19.58        6.12     17.88 o 
  -5  -2  11       82.19       93.70     18.56 o 
  -4  -2  11       13.27        7.98     12.88 o 
  -3  -2  11      156.98      125.57     12.20 o 
  -2  -2  11        5.27       -0.60     10.03 o 
  -1  -2  11       41.07       34.72     10.85 o 
   0  -2  11      591.05      588.61     22.03 o 
   1  -2  11      129.03      127.81     11.85 o 
   2  -2  11      592.33      540.23     20.82 o 
   3  -2  11      280.36      263.61     15.38 o 
   4  -2  11       89.28       86.42     12.85 o 
   5  -2  11       87.94       77.37     13.49 o 
   6  -2  11      168.66      158.29     14.81 o 
   7  -2  11       36.26       25.99     13.37 o 
   8  -2  11      370.61      386.25     29.01 o 
   9  -2  11        4.75       17.73     23.28 o 
  10  -2  11        1.06       -0.99     25.50 o 
  -8  -1  11       31.96       18.66     21.93 o 
  -7  -1  11        4.06       14.07     22.91 o 
  -6  -1  11        6.87        3.82     18.42 o 
  -5  -1  11       13.70        0.96     16.42 o 
  -4  -1  11       90.80       92.35     14.69 o 
  -3  -1  11       11.38        8.32      9.92 o 
  -2  -1  11      403.58      442.44     19.27 o 
  -1  -1  11       14.92        0.81      9.25 o 
   0  -1  11        3.06        2.67      9.93 o 
   1  -1  11      251.96      236.07     13.20 o 
   2  -1  11       45.17       42.14     11.11 o 
   3  -1  11       36.79       24.49     10.93 o 
   4  -1  11      650.15      602.16     18.97 o 
   5  -1  11      246.53      208.43     14.46 o 
   6  -1  11       40.32       40.47     12.59 o 
   7  -1  11      152.61      144.54     15.22 o 
   8  -1  11       15.30       12.24     13.36 o 
   9  -1  11        0.61      -11.64     16.53 o 
  10  -1  11        2.53      -16.78     22.17 o 
  -8   0  11        9.24       25.33     22.12 o 
  -7   0  11       13.45        5.96     19.32 o 
  -6   0  11       44.53       45.94     35.44 o 
  -5   0  11       68.34       58.48     17.75 o 
  -4   0  11       34.48       39.55     12.07 o 
  -3   0  11       37.05       21.29     15.91 o 
  -2   0  11      812.98      797.44     17.24 o 
  -1   0  11       74.19       68.08      9.75 o 
   0   0  11      335.26      311.89     13.01 o 
   1   0  11       76.27       69.45      9.55 o 
   2   0  11       71.97       67.85     10.27 o 
   3   0  11      139.16      136.78     12.43 o 
   4   0  11       72.20       67.73     11.67 o 
   5   0  11      427.23      380.29     21.19 o 
   6   0  11      182.79      188.73     15.04 o 
   7   0  11       14.39       14.27      9.30 o 
   8   0  11       75.18       47.08      9.89 o 
   9   0  11       19.39       17.18      9.93 o 
  10   0  11      326.99      311.03     20.56 o 
  11   0  11        1.32       18.37     21.33 o 
  -8   1  11       33.35       40.29     21.35 o 
  -7   1  11        6.84        4.57     28.82 o 
  -6   1  11      198.08      218.73     22.40 o 
  -5   1  11       14.72       21.96     16.15 o 
  -4   1  11      163.51      198.45     21.27 o 
  -3   1  11       40.99       66.54     15.00 o 
  -2   1  11       82.38       96.58     12.79 o 
  -1   1  11      321.24      307.38     14.58 o 
   0   1  11        4.09        9.34      8.79 o 
   1   1  11      141.53      138.09     10.25 o 
   2   1  11      116.39      111.53     10.13 o 
   3   1  11      187.31      191.18     10.95 o 
   4   1  11      261.97      251.43     11.93 o 
   5   1  11      153.54      147.66      8.45 o 
   6   1  11       57.23       37.03      8.07 o 
   7   1  11       20.43       18.51      8.86 o 
   8   1  11       43.82       33.20      9.57 o 
   9   1  11       82.25      104.50     13.32 o 
  10   1  11      113.05      111.66     23.37 o 
  11   1  11       61.07       72.73     22.98 o 
  -8   2  11       44.78      127.77     53.41 o 
  -7   2  11       37.09       36.42     18.55 o 
  -6   2  11       96.60       99.68     19.58 o 
  -5   2  11       35.15       35.61     36.94 o 
  -4   2  11      294.13      284.63     20.07 o 
  -3   2  11       31.70       32.50     11.70 o 
  -2   2  11      122.75      139.67     21.23 o 
  -1   2  11       19.93       14.12     11.46 o 
   0   2  11       95.86      117.35      9.69 o 
   1   2  11     1173.47     1141.77     17.70 o 
   2   2  11        0.02        2.47      8.08 o 
   3   2  11      266.68      243.39      9.34 o 
   4   2  11       17.58       17.33      6.03 o 
   5   2  11        0.15        1.27      6.58 o 
   6   2  11       50.90       47.51      7.93 o 
   7   2  11       78.85       57.14     23.68 o 
   8   2  11      294.86      285.68     48.52 o 
   9   2  11       29.00       10.21     17.94 o 
  10   2  11        2.99       -1.66     19.95 o 
  11   2  11       70.05       78.76     26.15 o 
  -8   3  11       92.20      117.74     27.32 o 
  -7   3  11       11.98        3.67     13.59 o 
  -6   3  11       39.74       34.19     13.09 o 
  -5   3  11       10.28        9.59      9.21 o 
  -4   3  11      149.00      159.51     11.21 o 
  -3   3  11      181.59      148.39     10.34 o 
  -2   3  11      169.94      179.05     13.33 o 
  -1   3  11      289.69      298.28     25.94 o 
   0   3  11        5.13       10.24     11.86 o 
   1   3  11       97.99       87.28      6.74 o 
   2   3  11       36.92       39.92      6.00 o 
   3   3  11      127.47      122.71      9.57 o 
   4   3  11      130.37      112.41      9.92 o 
   5   3  11      643.66      619.52     35.36 o 
   6   3  11      137.94      118.98     20.51 o 
   7   3  11       50.59       66.37     12.99 o 
   8   3  11        5.49       16.95     13.10 o 
   9   3  11       57.29       39.86     18.31 o 
  10   3  11        0.31      -10.69     20.59 o 
  11   3  11       22.99       23.18     21.92 o 
  -8   4  11       22.92       47.03     18.98 o 
  -7   4  11       71.68       78.93     16.98 o 
  -6   4  11       67.74       67.58     12.35 o 
  -5   4  11      223.99      204.61     12.32 o 
  -4   4  11      367.16      361.37     13.49 o 
  -3   4  11      104.14       80.58     12.12 o 
  -2   4  11        5.01       15.90     10.98 o 
  -1   4  11     1176.79     1154.78     23.55 o 
   0   4  11      256.43      252.34     14.84 o 
   1   4  11       75.97       70.56      8.63 o 
   2   4  11       28.74       16.51      7.78 o 
   3   4  11      363.96      362.22     16.66 o 
   4   4  11       74.87       70.67     20.92 o 
   5   4  11        2.38        8.77     10.71 o 
   6   4  11      264.66      245.55     15.57 o 
   7   4  11        5.43       -5.46     12.38 o 
   8   4  11      167.10      164.71     15.32 o 
   9   4  11        4.10       -1.96     19.62 o 
  10   4  11       17.37       19.67     20.66 o 
  11   4  11       60.85       38.15     22.32 o 
  -8   5  11        4.46       -5.72     18.60 o 
  -7   5  11       18.55        2.62     16.39 o 
  -6   5  11       20.47       32.11     15.50 o 
  -5   5  11       52.43       46.84      9.38 o 
  -4   5  11      240.15      239.67     12.04 o 
  -3   5  11      485.54      490.63     18.18 o 
  -2   5  11      185.31      194.31     13.56 o 
  -1   5  11      545.86      517.40     17.74 o 
   0   5  11        5.75        9.31     11.02 o 
   1   5  11        0.42        6.24      7.70 o 
   2   5  11       27.60       19.16      7.92 o 
   3   5  11      982.07      968.31     18.47 o 
   4   5  11       14.87        8.91     10.04 o 
   5   5  11       40.77       49.37     18.32 o 
   6   5  11       32.52       32.74     17.20 o 
   7   5  11       61.11       68.62     16.84 o 
   8   5  11       17.15       17.26     11.59 o 
   9   5  11        5.79        3.78     16.92 o 
  10   5  11      413.62      406.47     32.73 o 
  11   5  11       19.13       19.47     22.85 o 
  -7   6  11       42.48       40.16     17.77 o 
  -6   6  11       65.69       59.91     16.07 o 
  -5   6  11       43.95       54.82     11.08 o 
  -4   6  11      357.02      368.19     13.57 o 
  -3   6  11      340.41      328.01     12.68 o 
  -2   6  11      198.97      193.21     14.23 o 
  -1   6  11      123.80      123.58     12.70 o 
   0   6  11      124.17      118.93      9.88 o 
   1   6  11      900.69      912.06     17.24 o 
   2   6  11       42.53       45.34      8.66 o 
   3   6  11       59.45       39.09      9.66 o 
   4   6  11      379.54      361.23     16.26 o 
   5   6  11       87.24       98.81     12.56 o 
   6   6  11      271.81      301.07     18.73 o 
   7   6  11       66.46       61.52     13.22 o 
   8   6  11      146.70      147.59     16.08 o 
   9   6  11      125.78      136.10     23.59 o 
  10   6  11      142.36      138.49     25.35 o 
  11   6  11       26.69       43.33     22.80 o 
  -7   7  11       53.04       39.52     17.29 o 
  -6   7  11      122.52      106.69     18.02 o 
  -5   7  11      150.24      131.97     15.01 o 
  -4   7  11      461.10      491.95     18.89 o 
  -3   7  11      107.48      108.28     12.67 o 
  -2   7  11        9.48        0.96     11.17 o 
  -1   7  11       22.20       18.27     11.53 o 
   0   7  11       42.07       37.97      9.07 o 
   1   7  11        3.17       14.27      8.67 o 
   2   7  11       22.50       16.42      8.72 o 
   3   7  11       59.51       52.18     10.51 o 
   4   7  11      476.38      486.28     18.42 o 
   5   7  11      237.17      234.57     25.50 o 
   6   7  11        4.53        7.56     12.14 o 
   7   7  11       60.19       53.93     13.42 o 
   8   7  11       98.51       75.72     13.94 o 
   9   7  11        0.51        3.11     20.81 o 
  10   7  11        4.34       -8.72     22.35 o 
  11   7  11       17.82       32.93     20.39 o 
  -7   8  11        0.83        6.57     27.45 o 
  -6   8  11       58.08       55.14     24.41 o 
  -5   8  11      339.97      358.14     25.81 o 
  -4   8  11       88.80       91.04     20.23 o 
  -3   8  11       20.94       19.25     11.59 o 
  -2   8  11      129.94      128.80     16.43 o 
  -1   8  11       42.55       33.01     12.27 o 
   0   8  11       34.81       26.43      9.35 o 
   1   8  11      449.75      431.33     14.53 o 
   2   8  11      282.27      274.88     12.86 o 
   3   8  11      304.84      325.75     15.56 o 
   4   8  11      619.54      623.32     19.79 o 
   5   8  11       27.51       37.64     13.00 o 
   6   8  11      302.42      282.09     17.52 o 
   7   8  11       58.16       51.30     14.51 o 
   8   8  11       66.05       50.85     13.73 o 
   9   8  11        0.00       -6.12     19.59 o 
  10   8  11      360.84      369.24     31.88 o 
  -6   9  11       91.58      135.80     52.50 o 
  -5   9  11       52.65        7.85     19.36 o 
  -4   9  11       83.95       55.30     21.33 o 
  -3   9  11        1.37      -10.97     17.34 o 
  -2   9  11        5.93        2.77     11.36 o 
  -1   9  11       24.12       30.00     12.83 o 
   0   9  11       53.01       51.98     10.24 o 
   1   9  11       98.23      117.59     12.27 o 
   2   9  11      423.54      436.18     17.48 o 
   3   9  11      153.11      175.75     14.00 o 
   4   9  11       25.39       32.01     11.01 o 
   5   9  11      151.51      164.16     15.38 o 
   6   9  11       26.38       33.99     13.26 o 
   7   9  11       90.18      106.91     15.47 o 
   8   9  11       12.66       25.62     21.90 o 
   9   9  11      158.30      167.90     27.25 o 
  10   9  11        0.31       13.67     22.14 o 
  -5  10  11       13.25       30.24     45.83 o 
  -4  10  11        0.16       -3.95     19.21 o 
  -3  10  11        5.48        9.70     18.75 o 
  -2  10  11      133.15      118.34     19.44 o 
  -1  10  11        5.61        4.05     12.20 o 
   0  10  11      380.91      375.81     15.07 o 
   1  10  11      377.76      395.70     15.22 o 
   2  10  11       47.70       57.94     13.00 o 
   3  10  11       39.84       35.67     11.99 o 
   4  10  11        2.04        5.82     12.04 o 
   5  10  11        2.28       -1.16     11.74 o 
   6  10  11       76.25       77.97     15.21 o 
   7  10  11       32.58       24.01     13.93 o 
   8  10  11       47.90       41.69     21.71 o 
   9  10  11      580.28      549.97     37.55 o 
  10  10  11      273.73      256.70     33.57 o 
  -5  11  11        0.07       42.92     53.53 o 
  -4  11  11        0.66      -14.71     20.45 o 
  -3  11  11        2.10       -2.08     19.71 o 
  -2  11  11        1.42      -11.66     19.32 o 
  -1  11  11       20.22       10.69     18.06 o 
   0  11  11      154.11      176.88     13.15 o 
   1  11  11       98.45      108.97     12.16 o 
   2  11  11       31.80       19.06     12.86 o 
   3  11  11      426.65      454.36     19.05 o 
   4  11  11      177.24      201.63     15.49 o 
   5  11  11       72.55       80.44     15.16 o 
   6  11  11      125.17       98.07     16.32 o 
   7  11  11      252.33      229.44     19.91 o 
   8  11  11        6.59        2.28     22.31 o 
   9  11  11       21.84        3.24     26.00 o 
  -4  12  11       24.47       41.62     51.43 o 
  -3  12  11       12.82        4.19     20.53 o 
  -2  12  11      110.35      129.64     24.70 o 
  -1  12  11       42.46       47.38     21.10 o 
   0  12  11        0.15        2.99     14.24 o 
   1  12  11       48.51       65.04     12.14 o 
   2  12  11      106.87      107.81     16.62 o 
   3  12  11        1.97       -0.25     14.97 o 
   4  12  11        5.61        6.56     15.15 o 
   5  12  11        7.90       15.73     15.42 o 
   6  12  11       16.02        2.95     14.50 o 
   7  12  11        7.38       -4.06     15.66 o 
   8  12  11       13.95       33.30     23.79 o 
   9  12  11       99.82      102.96     26.05 o 
  -2  13  11        4.24       -0.35     24.62 o 
  -1  13  11      128.00      125.84     27.89 o 
   0  13  11        0.17       -3.47     16.77 o 
   1  13  11      294.78      329.89     22.68 o 
   2  13  11      202.78      211.77     20.85 o 
   3  13  11       34.38       35.48     17.57 o 
   4  13  11       15.17        9.53     16.17 o 
   5  13  11       78.62       79.13     17.68 o 
   6  13  11        1.02      -14.04     16.04 o 
   7  13  11      106.33       88.39     17.83 o 
   8  13  11      409.65      447.32     39.37 o 
   0  14  11       61.05       52.96     26.94 o 
   1  14  11       32.57       43.29     17.61 o 
   2  14  11        0.01        6.26     16.97 o 
   3  14  11        0.13        5.87     17.25 o 
   4  14  11        2.60      -10.69     17.76 o 
   5  14  11        1.77        1.96     16.53 o 
   6  14  11       67.80       69.02     28.62 o 
   7  14  11       51.70       50.52     26.37 o 
   1  15  11        0.11       14.01     25.81 o 
   2  15  11        1.13        2.87     25.91 o 
   3  15  11       19.25       15.35     18.80 o 
   4  15  11        4.38       -1.68     16.86 o 
   5  15  11        0.01      -12.82     25.17 o 
  -2 -10  12       44.62       60.57     19.60 o 
  -1 -10  12       53.40       51.18     17.60 o 
   0 -10  12        8.78        6.14     16.59 o 
   1 -10  12      113.55      143.30     30.53 o 
   2 -10  12       47.11       60.10     29.65 o 
   3 -10  12        4.82       25.55     29.32 o 
  -3  -9  12       83.29       71.89     19.86 o 
  -2  -9  12        0.10        2.31     17.16 o 
  -1  -9  12        0.88        6.69     16.40 o 
   0  -9  12      125.37      143.21     19.21 o 
   1  -9  12      156.12      201.69     19.99 o 
   2  -9  12       26.80       19.84     24.82 o 
   3  -9  12       12.60        2.29     25.57 o 
   4  -9  12        6.77       24.47     26.38 o 
   5  -9  12      119.62      141.98     32.09 o 
  -5  -8  12        2.07       -2.04     19.00 o 
  -4  -8  12       72.37       77.37     20.09 o 
  -3  -8  12        6.50       -5.11     18.56 o 
  -2  -8  12       49.83       75.36     19.00 o 
  -1  -8  12        3.28        5.13     16.75 o 
   0  -8  12        7.35        8.08     16.62 o 
   1  -8  12        3.71       -3.70     15.29 o 
   2  -8  12      187.35      205.46     18.52 o 
   3  -8  12      379.54      389.75     35.61 o 
   4  -8  12       63.77       59.75     26.74 o 
   5  -8  12        2.95       13.04     25.47 o 
   6  -8  12      176.58      166.91     33.07 o 
  -5  -7  12       67.61       52.79     19.83 o 
  -4  -7  12        0.06      -10.91     18.98 o 
  -3  -7  12        3.14       -0.02     17.47 o 
  -2  -7  12      275.76      300.08     22.05 o 
  -1  -7  12       50.76       69.28     17.50 o 
   0  -7  12      110.96      119.13     18.29 o 
   1  -7  12      131.50      133.38     17.03 o 
   2  -7  12       86.45       78.20     15.54 o 
   3  -7  12      149.28      151.15     17.42 o 
   4  -7  12       49.89       57.39     27.16 o 
   5  -7  12        0.96        5.57     25.68 o 
   6  -7  12        0.38       -6.41     23.81 o 
   7  -7  12       11.26       17.11     27.11 o 
  -6  -6  12       89.27      143.30     32.69 o 
  -5  -6  12        0.09       -6.86     19.30 o 
  -4  -6  12      107.63      148.20     20.48 o 
  -3  -6  12       69.24       71.30     18.80 o 
  -2  -6  12      197.46      211.76     19.80 o 
  -1  -6  12       55.11       53.90     16.70 o 
   0  -6  12       43.74       47.66     15.84 o 
   1  -6  12      396.24      422.85     21.43 o 
   2  -6  12       19.18       35.69     14.09 o 
   3  -6  12        2.58        7.42     14.15 o 
   4  -6  12       20.74       11.57     13.17 o 
   5  -6  12       71.67       75.21     25.95 o 
   6  -6  12       27.51        9.21     24.07 o 
   7  -6  12       10.45       16.25     26.45 o 
   8  -6  12      130.89      154.04     29.03 o 
  -6  -5  12       51.71       61.35     26.60 o 
  -5  -5  12        8.00       -6.74     24.11 o 
  -4  -5  12      128.65      126.64     19.88 o 
  -3  -5  12      113.70      131.47     23.73 o 
  -2  -5  12       31.86       50.43     16.83 o 
  -1  -5  12      195.45      222.37     15.92 o 
   0  -5  12        6.46       -4.03     12.61 o 
   1  -5  12      211.60      211.61     15.31 o 
   2  -5  12       99.04      103.09     15.17 o 
   3  -5  12       23.30       34.60     14.12 o 
   4  -5  12        4.13       -0.22     13.98 o 
   5  -5  12        4.04        6.36     22.01 o 
   6  -5  12        0.07      -20.37     21.67 o 
   7  -5  12       56.80       48.82     23.63 o 
   8  -5  12      197.90      161.48     27.87 o 
  -7  -4  12      247.70      257.55     34.07 o 
  -6  -4  12       57.02       70.54     26.29 o 
  -5  -4  12       69.89      100.95     25.20 o 
  -4  -4  12       22.89       30.99     15.14 o 
  -3  -4  12      125.13      125.67     13.41 o 
  -2  -4  12       13.63       -2.05     13.09 o 
  -1  -4  12      898.98      945.06     42.80 o 
   0  -4  12        0.44        2.79     11.60 o 
   1  -4  12       63.85       52.72     12.21 o 
   2  -4  12      142.57      132.69     15.22 o 
   3  -4  12      103.23       85.90     14.72 o 
   4  -4  12      115.02      101.91     15.10 o 
   5  -4  12       23.10       12.02     13.63 o 
   6  -4  12       55.92       89.79     23.66 o 
   7  -4  12        6.97       12.03     20.43 o 
   8  -4  12      184.96      170.02     28.69 o 
   9  -4  12        2.87       -8.83     25.96 o 
  -7  -3  12      145.68      162.79     30.17 o 
  -6  -3  12        2.49       18.06     24.37 o 
  -5  -3  12        0.10       -6.50     19.44 o 
  -4  -3  12      248.54      265.81     22.64 o 
  -3  -3  12      362.67      366.90     15.82 o 
  -2  -3  12        9.54        5.76     10.95 o 
  -1  -3  12      221.84      231.50     15.61 o 
   0  -3  12       52.64       48.97     11.88 o 
   1  -3  12        5.30       -5.42     11.23 o 
   2  -3  12      117.92      110.09     14.34 o 
   3  -3  12      141.52      126.97     14.68 o 
   4  -3  12        0.89       -1.79     12.56 o 
   5  -3  12       33.11       28.53     12.83 o 
   6  -3  12      617.51      588.46     25.00 o 
   7  -3  12       96.75       81.60     23.37 o 
   8  -3  12       82.17       59.75     24.87 o 
   9  -3  12        0.11       -2.50     24.47 o 
  -7  -2  12       40.43       60.12     23.20 o 
  -6  -2  12        0.05        1.70     20.25 o 
  -5  -2  12        0.00      -12.65     18.46 o 
  -4  -2  12      114.13      111.25     14.67 o 
  -3  -2  12      494.04      519.75     17.14 o 
  -2  -2  12        0.77        0.94     10.37 o 
  -1  -2  12      129.64      131.80     14.63 o 
   0  -2  12       45.15       65.90     12.06 o 
   1  -2  12        2.22        7.31     10.92 o 
   2  -2  12        7.31       10.22     12.29 o 
   3  -2  12       18.85       26.13     12.65 o 
   4  -2  12     1544.28     1470.23     40.90 o 
   5  -2  12      410.67      370.09     18.34 o 
   6  -2  12       67.81       73.89     14.18 o 
   7  -2  12      117.47       83.13     15.36 o 
   8  -2  12      101.95       61.63     21.73 o 
   9  -2  12       13.48        2.98     22.14 o 
  10  -2  12        5.44        6.23     23.16 o 
  -8  -1  12        9.80       10.27     24.22 o 
  -7  -1  12       45.45       45.56     21.44 o 
  -6  -1  12       76.44       69.30     19.92 o 
  -5  -1  12      452.47      427.20     25.98 o 
  -4  -1  12        2.67        4.25     13.61 o 
  -3  -1  12      389.23      365.79     15.20 o 
  -2  -1  12      170.37      193.58     12.89 o 
  -1  -1  12      511.38      473.75     15.56 o 
   0  -1  12        7.30        8.65      9.86 o 
   1  -1  12      709.09      670.47     20.60 o 
   2  -1  12        2.02        1.61     11.66 o 
   3  -1  12       97.56       84.91     13.13 o 
   4  -1  12       16.33       10.05     11.49 o 
   5  -1  12        4.01        2.04     12.35 o 
   6  -1  12      193.27      202.49     15.76 o 
   7  -1  12        0.65       -6.73     13.05 o 
   8  -1  12        0.18        3.14     13.72 o 
   9  -1  12       52.59       11.99     22.76 o 
  -8   0  12        2.63       12.53     22.74 o 
  -7   0  12       17.71       15.34     20.81 o 
  -6   0  12       67.05       47.61     19.58 o 
  -5   0  12      183.17      183.87     20.84 o 
  -4   0  12      146.90      168.90     14.48 o 
  -3   0  12      180.96      183.30     15.29 o 
  -2   0  12       50.01       59.86     10.91 o 
  -1   0  12       96.48       72.57     10.59 o 
   0   0  12      128.00      114.48     10.71 o 
   1   0  12        3.88        3.40      9.41 o 
   2   0  12      543.53      507.97     35.56 o 
   3   0  12       13.14       11.78     10.01 o 
   4   0  12     2174.33     2151.46     36.89 o 
   5   0  12       14.39        4.49     11.19 o 
   6   0  12       12.28        0.68     11.27 o 
   7   0  12       22.51       11.00     12.09 o 
   8   0  12        0.79       -9.07     12.58 o 
   9   0  12       61.47       51.07     28.39 o 
  -8   1  12        1.37       -4.71     22.57 o 
  -7   1  12      403.44      401.11     37.59 o 
  -6   1  12       11.28       15.56     21.26 o 
  -5   1  12      201.40      205.49     22.27 o 
  -4   1  12      323.44      325.68     16.65 o 
  -3   1  12      167.11      175.71     15.86 o 
  -2   1  12      415.21      399.85     17.92 o 
  -1   1  12       61.94       51.22     10.10 o 
   0   1  12      250.07      227.26     11.93 o 
   1   1  12       30.30       32.90      9.03 o 
   2   1  12      631.18      616.94     16.43 o 
   3   1  12      198.75      194.06     11.85 o 
   4   1  12       18.10       23.78     13.54 o 
   5   1  12       56.47       40.30     11.90 o 
   6   1  12       67.21       63.27     11.37 o 
   7   1  12        0.58       -3.59     15.83 o 
   8   1  12       76.78       62.97     18.03 o 
   9   1  12      255.84      246.43     20.97 o 
  -7   2  12       73.65      110.53     21.83 o 
  -6   2  12      616.19      745.82     32.34 o 
  -5   2  12        1.70       20.76     18.58 o 
  -4   2  12       50.65       55.17     12.77 o 
  -3   2  12       37.17       55.13     12.99 o 
  -2   2  12        0.01       29.65     12.15 o 
  -1   2  12       14.16       28.26     12.63 o 
   0   2  12       43.14       49.87      9.22 o 
   1   2  12      220.35      214.19     14.02 o 
   2   2  12     2068.32     2034.16     32.53 o 
   3   2  12      148.46      142.61     10.71 o 
   4   2  12        3.36        4.21     14.93 o 
   5   2  12       22.48       16.34     15.76 o 
   6   2  12       78.74       74.55     10.52 o 
   7   2  12        8.30       20.75     10.65 o 
   8   2  12        7.03        9.43     11.54 o 
   9   2  12      313.57      342.76     17.06 o 
  10   2  12        7.57       13.66     14.62 o 
  -8   3  12       11.38       11.22     28.95 o 
  -7   3  12       23.33        8.43     30.00 o 
  -6   3  12       11.87       58.28     19.70 o 
  -5   3  12      398.43      467.59     25.26 o 
  -4   3  12       26.60       26.98     12.31 o 
  -3   3  12       60.52       56.34     12.67 o 
  -2   3  12       90.32       68.25     12.77 o 
  -1   3  12        2.69       10.70     11.34 o 
   0   3  12      386.19      359.80     29.17 o 
   1   3  12        0.23        6.40     12.48 o 
   2   3  12      184.93      221.42     15.88 o 
   3   3  12       64.82       76.67     16.05 o 
   4   3  12        0.63        4.60      8.19 o 
   5   3  12      115.80      114.78     10.74 o 
   6   3  12      131.57      128.04     16.49 o 
   7   3  12      213.77      176.46     15.22 o 
   8   3  12        0.08       20.86     28.96 o 
   9   3  12       54.79       57.47     21.41 o 
  10   3  12        0.75       -6.17     19.89 o 
  11   3  12       50.56       75.25     24.23 o 
  -7   4  12       70.93       71.93     24.50 o 
  -6   4  12       30.47       15.08     19.57 o 
  -5   4  12       10.51       20.38     10.24 o 
  -4   4  12        4.78        7.95      9.51 o 
  -3   4  12      423.96      459.26     18.20 o 
  -2   4  12        0.57        7.00     11.66 o 
  -1   4  12      117.48      119.85     16.24 o 
   0   4  12      484.06      517.60     33.23 o 
   1   4  12       30.32       29.37      8.14 o 
   2   4  12        9.80        0.50      7.74 o 
   3   4  12       86.33      103.66     10.90 o 
   4   4  12      113.60      119.33     10.88 o 
   5   4  12       37.75       54.58      9.91 o 
   6   4  12        0.03        7.23     11.26 o 
   7   4  12      387.81      386.84     38.73 o 
   8   4  12       11.36       26.02     12.93 o 
   9   4  12       24.00       28.89     18.21 o 
  10   4  12       67.34       67.11     22.04 o 
  11   4  12       62.10       75.41     24.69 o 
  -7   5  12        7.16       24.99     16.57 o 
  -6   5  12       10.58       11.17     15.30 o 
  -5   5  12      121.54      117.14     10.87 o 
  -4   5  12       23.53       17.73     10.07 o 
  -3   5  12       11.44       14.23     12.24 o 
  -2   5  12      316.14      296.69     16.36 o 
  -1   5  12       48.57       53.88     12.48 o 
   0   5  12       41.53       45.82     12.36 o 
   1   5  12      772.72      774.46     22.78 o 
   2   5  12        0.61        0.45      8.17 o 
   3   5  12      568.98      580.91     26.17 o 
   4   5  12      393.84      406.80     31.85 o 
   5   5  12       43.48       35.11     14.02 o 
   6   5  12      232.23      239.48     36.17 o 
   7   5  12      100.48      123.66     14.13 o 
   8   5  12      216.48      221.86     33.22 o 
   9   5  12       15.29       15.25     17.57 o 
  10   5  12       19.05       10.05     19.63 o 
  11   5  12       21.67       32.40     20.22 o 
  -7   6  12        1.74        5.36     18.19 o 
  -6   6  12       73.86       85.75     17.43 o 
  -5   6  12      113.57       96.49     12.74 o 
  -4   6  12       11.52       19.45     10.48 o 
  -3   6  12        9.35       11.86     12.01 o 
  -2   6  12       15.88       13.59     11.95 o 
  -1   6  12        0.15        9.18     12.20 o 
   0   6  12       26.68       24.49     12.25 o 
   1   6  12      166.63      157.64     10.97 o 
   2   6  12     1032.98     1046.82     19.10 o 
   3   6  12       31.89       28.46      8.98 o 
   4   6  12       56.08       54.40     11.88 o 
   5   6  12      104.99      106.73     12.76 o 
   6   6  12       90.64       81.85     13.05 o 
   7   6  12       15.27       20.48     12.45 o 
   8   6  12       46.31       38.44     14.32 o 
   9   6  12      177.25      186.93     24.46 o 
  10   6  12       12.74       29.74     22.21 o 
  -7   7  12      135.78      134.77     29.21 o 
  -6   7  12        7.17       18.60     23.12 o 
  -5   7  12        0.01      -14.10     18.97 o 
  -4   7  12        5.87      -12.42     24.72 o 
  -3   7  12       95.78       81.24     13.20 o 
  -2   7  12       11.57       10.21     12.00 o 
  -1   7  12      666.57      700.58     21.20 o 
   0   7  12      475.36      511.05     19.62 o 
   1   7  12      222.42      200.94     11.98 o 
   2   7  12        4.82       -1.82      9.09 o 
   3   7  12      111.28      103.07     11.04 o 
   4   7  12      156.45      149.72     14.59 o 
   5   7  12      164.25      140.84     15.20 o 
   6   7  12       80.32       86.77     13.83 o 
   7   7  12       77.09       86.41     22.53 o 
   8   7  12       14.55       27.71     13.44 o 
   9   7  12       69.02       82.53     21.80 o 
  10   7  12       25.15       30.67     22.07 o 
  -6   8  12       37.27       40.39     33.56 o 
  -5   8  12       37.76        2.30     18.67 o 
  -4   8  12       36.03       42.91     19.63 o 
  -3   8  12      461.92      472.06     19.22 o 
  -2   8  12       11.63        7.52     12.08 o 
  -1   8  12        4.75        1.43     12.48 o 
   0   8  12       66.23       72.22     10.62 o 
   1   8  12      229.28      240.19     13.32 o 
   2   8  12      324.54      318.70     19.13 o 
   3   8  12        1.09        1.62     11.93 o 
   4   8  12      276.75      247.89     15.35 o 
   5   8  12        0.05      -12.90     12.90 o 
   6   8  12       71.43       75.02     14.22 o 
   7   8  12      191.95      188.87     17.69 o 
   8   8  12       59.07       55.37     15.13 o 
   9   8  12        0.54        2.95     20.53 o 
  10   8  12        3.33        4.02     20.88 o 
  -6   9  12       42.29       54.28     28.14 o 
  -5   9  12        1.19      -19.43     19.43 o 
  -4   9  12      209.28      240.36     24.02 o 
  -3   9  12      140.28      126.58     21.30 o 
  -2   9  12       46.36       50.11     12.72 o 
  -1   9  12        2.98       -5.73     12.92 o 
   0   9  12       10.45       12.53     10.38 o 
   1   9  12      382.64      380.26     15.47 o 
   2   9  12      241.13      223.98     13.39 o 
   3   9  12        6.58        8.52     11.68 o 
   4   9  12      314.57      311.40     16.74 o 
   5   9  12       32.07       30.47     12.26 o 
   6   9  12       44.49       42.22     14.43 o 
   7   9  12       37.73       42.44     14.52 o 
   8   9  12       11.74       -8.23     13.25 o 
   9   9  12       33.64       58.74     24.65 o 
  10   9  12       15.74      -11.95     21.76 o 
  -5  10  12       76.68       70.90     22.37 o 
  -4  10  12       11.45        1.72     20.90 o 
  -3  10  12       32.26       30.19     20.47 o 
  -2  10  12       39.69       53.54     20.20 o 
  -1  10  12      122.23      105.02     14.62 o 
   0  10  12      685.28      709.85     19.08 o 
   1  10  12       22.26       22.31     10.68 o 
   2  10  12      252.71      251.54     14.26 o 
   3  10  12        2.27        6.06     12.06 o 
   4  10  12       48.57       60.56     13.08 o 
   5  10  12       35.12       28.73     12.91 o 
   6  10  12        1.51        5.73     13.20 o 
   7  10  12      104.24       95.10     16.40 o 
   8  10  12       88.19       69.07     23.36 o 
   9  10  12       43.24        4.80     24.71 o 
  -4  11  12        4.48       17.45     51.31 o 
  -3  11  12        6.59       17.61     23.37 o 
  -2  11  12       50.20       26.09     20.56 o 
  -1  11  12      118.06      125.83     21.03 o 
   0  11  12      109.09      104.75     12.89 o 
   1  11  12       15.74       20.18     11.18 o 
   2  11  12      508.71      510.30     18.04 o 
   3  11  12       25.58       28.09     13.26 o 
   4  11  12       60.32       61.06     14.45 o 
   5  11  12       10.97       17.92     13.30 o 
   6  11  12       42.66       44.77     16.17 o 
   7  11  12       61.35       92.94     16.82 o 
   8  11  12        0.23       21.34     22.42 o 
   9  11  12        6.90       17.09     22.69 o 
  -4  12  12        2.09       48.25     60.13 o 
  -3  12  12      296.51      311.12     31.40 o 
  -2  12  12      291.20      322.61     39.98 o 
  -1  12  12       49.10       19.96     21.44 o 
   0  12  12        5.96       -5.05     20.97 o 
   1  12  12      155.50      146.99     13.89 o 
   2  12  12        7.77        7.68     12.23 o 
   3  12  12        8.98       20.40     15.60 o 
   4  12  12       13.57       13.30     15.72 o 
   5  12  12      174.81      195.57     19.72 o 
   6  12  12       18.09        5.51     21.10 o 
   7  12  12       35.33        2.14     16.04 o 
   8  12  12       11.59        4.41     23.19 o 
  -2  13  12       97.66       63.45     26.96 o 
  -1  13  12       92.69      130.00     29.46 o 
   0  13  12       33.93       25.98     26.73 o 
   1  13  12       51.91       45.03     18.34 o 
   2  13  12        4.97        2.57     13.50 o 
   3  13  12       21.57       18.36     16.25 o 
   4  13  12       16.31       14.11     16.65 o 
   5  13  12      179.06      209.73     24.09 o 
   6  13  12       40.97       35.38     16.84 o 
   7  13  12       18.93       -1.63     16.50 o 
  -1  14  12       14.51       10.38     28.10 o 
   0  14  12       84.60       70.50     27.42 o 
   1  14  12        0.14       -1.57     17.46 o 
   2  14  12       23.73       13.38     17.92 o 
   3  14  12      299.57      319.07     23.61 o 
   4  14  12       19.23       21.77     17.65 o 
   5  14  12       23.10       30.12     17.24 o 
   6  14  12       40.47       36.81     26.91 o 
   1  15  12        2.50       -2.78     18.01 o 
   2  15  12       11.58       15.68     18.15 o 
   3  15  12        8.20       -9.63     26.65 o 
   4  15  12       53.37       52.65     19.65 o 
   5  15  12       24.61       -1.95     24.57 o 
  -2  -9  13       13.52       17.71     18.77 o 
  -1  -9  13       31.52       54.35     19.38 o 
   0  -9  13        2.71        2.86     16.74 o 
   1  -9  13        2.93       17.47     17.18 o 
   2  -9  13        1.92       -3.37     27.69 o 
   3  -9  13        0.20       -1.66     28.58 o 
  -3  -8  13       97.38      127.74     21.55 o 
  -2  -8  13       22.00       24.11     17.98 o 
  -1  -8  13        3.27       -7.34     17.72 o 
   0  -8  13       20.35       23.28     18.53 o 
   1  -8  13       18.84       33.80     17.63 o 
   2  -8  13      166.31      225.71     20.31 o 
   3  -8  13        3.04       20.28     25.42 o 
   4  -8  13       68.09       70.61     28.36 o 
   5  -8  13       30.89       41.10     27.73 o 
  -4  -7  13        0.14        1.12     19.57 o 
  -3  -7  13       50.51       36.10     19.14 o 
  -2  -7  13        5.81       -3.51     19.01 o 
  -1  -7  13        7.15        9.28     17.12 o 
   0  -7  13       89.80       97.04     18.67 o 
   1  -7  13       53.21       77.43     17.44 o 
   2  -7  13      317.89      320.55     21.55 o 
   3  -7  13       33.49       55.84     16.09 o 
   4  -7  13       10.99       18.92     26.11 o 
   5  -7  13       13.04        1.28     23.41 o 
   6  -7  13       23.93        3.14     25.31 o 
  -5  -6  13       66.13      125.33     31.60 o 
  -4  -6  13       52.51       69.69     20.26 o 
  -3  -6  13       51.60       42.28     18.69 o 
  -2  -6  13       45.36       34.44     18.22 o 
  -1  -6  13       45.97       61.78     17.41 o 
   0  -6  13      118.43      137.02     19.10 o 
   1  -6  13      159.35      168.90     18.64 o 
   2  -6  13      117.36      168.66     17.88 o 
   3  -6  13       79.88       89.25     16.75 o 
   4  -6  13       91.61       90.21     25.74 o 
   5  -6  13      151.45      141.12     28.13 o 
   7  -6  13        0.00      -21.55     25.50 o 
  -6  -5  13       40.27       71.25     27.86 o 
  -5  -5  13      151.21      182.53     30.44 o 
  -4  -5  13       68.37       65.90     19.37 o 
  -3  -5  13        0.17       -0.22     17.58 o 
  -2  -5  13       22.91       31.37     18.11 o 
  -1  -5  13       80.51      116.05     17.76 o 
   0  -5  13       20.82       14.23     13.64 o 
   1  -5  13       15.40       14.24     13.87 o 
   2  -5  13       52.93       67.77     14.01 o 
   3  -5  13        1.42        4.58     13.70 o 
   4  -5  13       27.04       17.88     14.23 o 
   5  -5  13       41.38       49.53     23.05 o 
   6  -5  13       42.37       32.08     23.93 o 
   7  -5  13       36.99       59.85     24.03 o 
   8  -5  13        8.55       17.39     26.98 o 
  -6  -4  13       27.37       16.75     27.02 o 
  -5  -4  13       58.45       66.16     26.41 o 
  -4  -4  13       74.11       92.83     19.15 o 
  -3  -4  13      246.88      264.09     16.13 o 
  -2  -4  13       36.13       32.59     13.25 o 
  -1  -4  13      384.40      419.56     19.73 o 
   0  -4  13       67.56       68.01     13.97 o 
   1  -4  13      250.23      256.53     16.28 o 
   2  -4  13       57.14       45.54     14.37 o 
   3  -4  13      176.66      155.40     16.31 o 
   4  -4  13       36.41       36.20     15.25 o 
   5  -4  13        6.07        0.75     14.33 o 
   6  -4  13      121.53      128.49     25.44 o 
   7  -4  13        6.78       30.28     22.78 o 
   8  -4  13        2.93       16.00     24.58 o 
  -6  -3  13       40.39       46.97     27.26 o 
  -5  -3  13       55.05       21.67     21.17 o 
  -4  -3  13       14.08       23.35     20.31 o 
  -3  -3  13      571.16      610.95     19.46 o 
  -2  -3  13       53.92       64.02     12.92 o 
  -1  -3  13       97.11       99.42     12.99 o 
   0  -3  13      347.79      364.39     22.74 o 
   1  -3  13        0.60       -5.99     12.02 o 
   2  -3  13       16.95       19.05     13.16 o 
   3  -3  13        0.06       -1.27     13.46 o 
   4  -3  13       13.54       15.42     13.14 o 
   5  -3  13      287.15      290.93     18.78 o 
   6  -3  13       87.07       64.68     14.73 o 
   7  -3  13      291.77      303.60     28.25 o 
   8  -3  13        0.21       -5.78     21.45 o 
   9  -3  13       23.67       29.28     24.05 o 
  -7  -2  13       65.83       48.52     27.90 o 
  -6  -2  13       42.89       52.76     25.46 o 
  -5  -2  13      279.06      290.30     25.21 o 
  -4  -2  13        1.08       -2.94     19.21 o 
  -3  -2  13       20.15       31.93     12.55 o 
  -2  -2  13       23.26       33.41     11.93 o 
  -1  -2  13       98.40       92.98     12.10 o 
   0  -2  13       17.77        4.86     11.15 o 
   1  -2  13        6.75        7.36     12.07 o 
   2  -2  13        9.70       17.77     13.03 o 
   3  -2  13       72.77       79.09     13.89 o 
   4  -2  13      199.67      217.05     16.10 o 
   5  -2  13       30.99       36.95     13.65 o 
   6  -2  13       15.84       13.29     14.20 o 
   7  -2  13       17.19        8.20     14.11 o 
   8  -2  13       22.11       27.06     21.77 o 
   9  -2  13       38.51       18.91     19.73 o 
  -7  -1  13      119.36      104.23     25.33 o 
  -6  -1  13       38.81       37.76     21.77 o 
  -5  -1  13      287.11      280.00     32.86 o 
  -4  -1  13      202.96      250.58     17.71 o 
  -3  -1  13      155.59      127.57     15.44 o 
  -2  -1  13        1.48        2.12     11.31 o 
  -1  -1  13        6.91       17.53     10.80 o 
   0  -1  13       43.28       29.98     10.94 o 
   1  -1  13        7.41        0.00     10.37 o 
   2  -1  13      841.50      819.12     20.21 o 
   3  -1  13      247.97      263.49     16.04 o 
   4  -1  13       28.26       29.78     12.09 o 
   5  -1  13       16.58       11.85     12.78 o 
   6  -1  13      131.98      114.03     14.80 o 
   7  -1  13       24.18       22.89     17.19 o 
   8  -1  13      127.23       84.62     18.91 o 
   9  -1  13        5.69       -3.32     30.15 o 
  -7   0  13      172.32      185.10     26.64 o 
  -6   0  13      262.60      292.84     26.42 o 
  -5   0  13       48.55       68.15     19.65 o 
  -4   0  13       65.20       72.49     14.67 o 
  -3   0  13        7.20       12.06     13.72 o 
  -2   0  13      134.76      154.84     12.86 o 
  -1   0  13       54.26       42.65     11.32 o 
   0   0  13      301.71      305.32     14.12 o 
   1   0  13      216.52      221.08     12.83 o 
   2   0  13      141.67      133.06     12.48 o 
   3   0  13      151.39      140.36     12.93 o 
   4   0  13       38.87       16.64     13.34 o 
   5   0  13       32.24       17.07     11.56 o 
   6   0  13      410.68      383.95     17.62 o 
   7   0  13       46.81       37.98     18.25 o 
   8   0  13      108.67       88.88     19.03 o 
   9   0  13        0.88        1.36     27.75 o 
  -7   1  13       32.68       34.61     21.08 o 
  -6   1  13       23.19       25.04     22.10 o 
  -5   1  13        6.92       -5.75     19.26 o 
  -4   1  13        0.99       -2.36     13.84 o 
  -3   1  13      166.21      198.37     19.18 o 
  -2   1  13        5.10       11.41     13.45 o 
  -1   1  13       10.48       19.32     10.16 o 
   0   1  13      752.80      784.61     17.88 o 
   1   1  13       28.22       20.41     10.04 o 
   2   1  13       21.70        9.96      9.25 o 
   3   1  13       42.65       38.52     10.43 o 
   4   1  13      118.67      114.21     18.80 o 
   5   1  13      300.42      264.14     21.56 o 
   6   1  13       26.32        0.41     16.78 o 
   7   1  13       42.22       45.13     17.63 o 
   8   1  13       37.69       43.94     18.77 o 
   9   1  13        7.20        7.86     18.37 o 
  -7   2  13       24.71       15.49     21.83 o 
  -6   2  13       13.46       22.24     20.21 o 
  -5   2  13       56.33       37.62     20.06 o 
  -4   2  13      274.63      291.73     17.24 o 
  -3   2  13      117.71      108.29     14.41 o 
  -2   2  13      301.62      330.17     17.43 o 
  -1   2  13      277.46      250.15     17.27 o 
   0   2  13      218.86      236.62     12.66 o 
   1   2  13      173.42      169.04     11.55 o 
   2   2  13        9.31       20.73     13.66 o 
   3   2  13     1139.51     1119.88     77.70 o 
   4   2  13      367.49      346.13     30.93 o 
   5   2  13      383.42      356.66     22.11 o 
   6   2  13        6.48       21.57     16.74 o 
   7   2  13       19.16       19.82     17.88 o 
   8   2  13        0.48       -4.60     17.61 o 
   9   2  13      242.60      220.77     22.15 o 
  10   2  13       32.43       46.80     26.88 o 
  -6   3  13       43.51       18.99     20.33 o 
  -5   3  13      405.43      436.93     51.21 o 
  -4   3  13       19.59       25.77     13.03 o 
  -3   3  13        3.21       -5.05     12.79 o 
  -2   3  13      124.37      151.38     15.53 o 
  -1   3  13       41.31       42.50     13.20 o 
   0   3  13      462.52      490.68     19.83 o 
   1   3  13       17.65       35.27     13.90 o 
   2   3  13      200.95      212.70     33.03 o 
   3   3  13       39.20       37.37     17.21 o 
   4   3  13       56.45       70.43     22.94 o 
   5   3  13        0.50       -0.93     15.83 o 
   6   3  13       56.41       61.88     18.16 o 
   7   3  13      297.34      324.39     35.98 o 
   8   3  13        1.30       22.13     17.77 o 
   9   3  13       25.18       31.79     19.14 o 
  10   3  13        0.06       27.45     24.93 o 
  -7   4  13        5.89        3.27     27.47 o 
  -6   4  13       41.77       31.57     16.20 o 
  -5   4  13        1.41        3.09     18.78 o 
  -4   4  13       13.84        2.45     13.39 o 
  -3   4  13       31.08       26.96     13.25 o 
  -2   4  13      251.08      246.74     16.40 o 
  -1   4  13      146.79      142.85     15.08 o 
   0   4  13      225.68      234.43     16.36 o 
   1   4  13      769.51      782.12     42.25 o 
   2   4  13      114.51       81.86     14.78 o 
   3   4  13       29.56       18.57     16.14 o 
   4   4  13       38.27       44.72     17.12 o 
   5   4  13       37.49       38.27     17.58 o 
   6   4  13      184.21      187.52     23.34 o 
   7   4  13      129.62      137.94     19.05 o 
   8   4  13      354.41      354.04     34.51 o 
   9   4  13       51.89       61.11     20.55 o 
  10   4  13        2.24       15.38     17.01 o 
  -7   5  13       34.53        8.29     26.91 o 
  -6   5  13        7.22       18.18     23.51 o 
  -5   5  13       17.58       16.14     14.13 o 
  -4   5  13       13.50       17.73     12.92 o 
  -3   5  13       89.59       86.17     14.59 o 
  -2   5  13      820.55      814.23     25.99 o 
  -1   5  13      119.35      119.37     14.70 o 
   0   5  13       78.20       76.15     14.05 o 
   1   5  13       40.83       31.68      9.09 o 
   2   5  13       24.31       34.05      9.01 o 
   3   5  13      130.57      145.58     11.01 o 
   4   5  13       28.00       35.75     10.10 o 
   5   5  13     1055.22     1057.38     52.63 o 
   6   5  13       45.26       40.64     20.31 o 
   7   5  13        8.65       21.96     12.04 o 
   8   5  13       21.85       25.26     13.62 o 
   9   5  13       19.25       19.23     18.36 o 
  10   5  13        9.17       32.66     21.47 o 
  -6   6  13        4.22      -15.94     51.49 o 
  -5   6  13        0.75       -8.96     14.33 o 
  -4   6  13      347.68      342.58     18.54 o 
  -3   6  13       53.15       55.67     14.01 o 
  -2   6  13      142.54      141.36     15.03 o 
  -1   6  13       13.13       18.84     13.20 o 
   0   6  13       26.19       -0.14     13.41 o 
   1   6  13      195.11      201.07     11.93 o 
   2   6  13       99.68       92.51     10.90 o 
   3   6  13      313.11      291.84     13.26 o 
   4   6  13       25.52       22.68     10.08 o 
   5   6  13      171.39      204.57     19.73 o 
   6   6  13      158.31      136.11     23.09 o 
   7   6  13       26.58       27.85     13.13 o 
   8   6  13        8.78       15.63     13.12 o 
   9   6  13        0.95       11.03     17.22 o 
  10   6  13       32.73       14.55     21.04 o 
  -6   7  13        0.69       15.66     24.83 o 
  -5   7  13       90.79       71.71     15.77 o 
  -4   7  13      220.21      216.78     22.50 o 
  -3   7  13       43.53       55.09     14.11 o 
  -2   7  13        0.05       -1.98     12.47 o 
  -1   7  13       19.23       18.11     13.28 o 
   0   7  13      160.46      149.11     15.98 o 
   1   7  13      459.57      451.62     15.54 o 
   2   7  13      121.74       93.37     11.04 o 
   3   7  13      389.57      373.07     14.71 o 
   4   7  13      264.24      235.85     13.33 o 
   5   7  13        5.96        7.28     13.92 o 
   6   7  13      162.04      149.19     16.16 o 
   7   7  13      309.97      262.25     49.11 o 
   8   7  13       72.81       81.49     15.36 o 
   9   7  13        5.48        0.04     18.14 o 
  10   7  13       50.96       44.89     22.37 o 
  -6   8  13       33.66       27.35     26.44 o 
  -5   8  13        1.03       -3.35     18.71 o 
  -4   8  13        1.77       12.45     20.37 o 
  -3   8  13        4.81        9.51     12.97 o 
  -2   8  13      284.34      270.88     17.83 o 
  -1   8  13      308.19      326.42     17.81 o 
   0   8  13        2.24       -4.65     13.22 o 
   1   8  13      796.87      811.49     20.18 o 
   2   8  13        8.58       -2.13     10.33 o 
   3   8  13      181.15      191.35     13.01 o 
   4   8  13        0.33       -1.55     11.13 o 
   5   8  13      136.27      133.70     16.06 o 
   6   8  13      265.46      262.97     37.52 o 
   7   8  13        0.29       -6.61     14.47 o 
   8   8  13        0.42      -14.50     14.50 o 
   9   8  13        1.98       12.31     20.70 o 
  10   8  13        1.12      -14.54     22.18 o 
  -5   9  13       18.60        7.07     24.54 o 
  -4   9  13       56.89       41.22     21.50 o 
  -3   9  13       93.35      106.00     21.46 o 
  -2   9  13      248.52      269.48     19.38 o 
  -1   9  13        8.29        3.97     18.10 o 
   0   9  13        0.58       10.02     13.05 o 
   1   9  13       43.24       41.00     11.11 o 
   2   9  13        0.93        4.42     10.42 o 
   3   9  13      153.87      122.25     12.52 o 
   4   9  13        4.98       11.00     11.80 o 
   5   9  13      198.05      175.88     15.39 o 
   6   9  13      176.75      194.05     18.37 o 
   7   9  13       11.07       15.74     14.23 o 
   8   9  13        9.57       26.13     14.63 o 
   9   9  13       36.35       -5.70     19.53 o 
  -5  10  13       10.89       -7.66     22.62 o 
  -4  10  13       83.83       64.12     23.41 o 
  -3  10  13      281.74      305.55     27.74 o 
  -2  10  13        1.17       -7.59     19.74 o 
  -1  10  13      105.48       97.45     16.42 o 
   0  10  13        0.88        8.93     13.88 o 
   1  10  13       36.62       29.31     11.70 o 
   2  10  13        7.91        0.30     11.11 o 
   3  10  13      879.54      877.84     29.50 o 
   4  10  13      335.28      357.11     21.62 o 
   5  10  13        1.38       -4.97     12.59 o 
   6  10  13       22.64       21.46     13.83 o 
   7  10  13       94.64       84.44     16.54 o 
   8  10  13        3.33        8.92     21.76 o 
   9  10  13       17.71      -15.97     22.17 o 
  -4  11  13        9.02       -4.39     24.49 o 
  -3  11  13        0.39      -19.54     22.88 o 
  -2  11  13      152.76      124.34     34.11 o 
  -1  11  13        5.10       12.47     20.62 o 
   0  11  13       23.27       13.03     15.45 o 
   1  11  13        7.94        6.85     12.10 o 
   2  11  13       90.19       93.11     13.50 o 
   3  11  13       21.27       28.47     12.82 o 
   4  11  13       86.48       93.72     15.22 o 
   5  11  13      146.99      159.78     17.43 o 
   6  11  13        2.82        2.89     15.04 o 
   7  11  13        0.00       10.53     15.51 o 
   8  11  13       38.59       16.56     23.62 o 
  -3  12  13        3.64        0.57     22.99 o 
  -2  12  13        1.32      -23.23     23.23 o 
  -1  12  13       54.42       31.28     22.18 o 
   0  12  13      122.86       76.82     23.31 o 
   1  12  13       45.52       60.47     13.32 o 
   2  12  13      291.51      311.40     16.58 o 
   3  12  13       81.91       83.93     15.14 o 
   4  12  13        8.71       23.80     16.43 o 
   5  12  13       24.91       24.60     19.37 o 
   6  12  13       26.03       -1.09     16.36 o 
   7  12  13       51.49       39.02     17.53 o 
   8  12  13       34.06       37.70     24.47 o 
  -2  13  13       17.11       24.20     26.86 o 
  -1  13  13       36.02       30.85     27.60 o 
   0  13  13       14.69       -0.52     29.03 o 
   1  13  13        4.49       16.96     17.33 o 
   2  13  13       10.16       24.03     14.69 o 
   3  13  13      232.03      254.49     18.09 o 
   4  13  13       91.09       87.13     18.27 o 
   5  13  13        0.51       12.67     16.46 o 
   6  13  13       22.08       23.60     23.39 o 
   7  13  13       39.96       49.55     17.59 o 
  -1  14  13        5.67      -19.66     27.09 o 
   0  14  13       28.94       16.14     27.62 o 
   1  14  13       84.75       95.06     20.89 o 
   2  14  13        0.01        6.57     18.03 o 
   3  14  13        2.62       -5.57     14.98 o 
   4  14  13        8.60       13.15     17.71 o 
   5  14  13        4.48       12.63     17.58 o 
   6  14  13        8.61      -25.55     25.55 o 
  -1  -8  14       32.93       34.92     18.50 o 
   0  -8  14       55.75       56.70     18.20 o 
   1  -8  14        5.87       -0.11     17.07 o 
   2  -8  14       57.02       50.49     17.97 o 
   3  -8  14      266.23      289.64     34.73 o 
  -3  -7  14       43.56       38.16     21.09 o 
  -2  -7  14      247.54      281.03     23.70 o 
  -1  -7  14       34.36       33.46     18.80 o 
   0  -7  14      417.28      484.06     26.31 o 
   1  -7  14      180.95      197.56     20.84 o 
   2  -7  14        0.02       10.02     16.35 o 
   3  -7  14       25.10       14.14     24.69 o 
   4  -7  14        9.84       24.66     26.25 o 
   5  -7  14        0.60       19.13     26.36 o 
  -4  -6  14       82.44      134.89     22.44 o 
  -3  -6  14        3.49        4.89     19.43 o 
  -2  -6  14        0.13       -2.33     18.77 o 
  -1  -6  14        5.21       20.94     28.00 o 
   0  -6  14      180.28      207.67     20.87 o 
   1  -6  14       34.84       37.98     16.36 o 
   2  -6  14       30.43       48.18     17.28 o 
   3  -6  14        8.94        6.20     16.18 o 
   4  -6  14      104.72      120.32     28.26 o 
   5  -6  14      212.37      200.59     27.98 o 
   6  -6  14       11.59       -5.62     25.20 o 
  -4  -5  14      405.60      485.51     27.67 o 
  -3  -5  14       62.14       66.05     15.96 o 
  -2  -5  14      684.89      751.04     36.56 o 
  -1  -5  14      516.18      631.06     27.06 o 
   0  -5  14       14.46       13.33     16.23 o 
   1  -5  14       41.71       27.77     15.64 o 
   2  -5  14        0.19       10.08     13.92 o 
   3  -5  14      377.31      383.41     22.08 o 
   4  -5  14       13.18       -1.84     15.28 o 
   5  -5  14        7.29       -4.34     21.75 o 
   6  -5  14      165.65      172.98     30.01 o 
   7  -5  14        0.02       -4.21     26.29 o 
  -5  -4  14        0.69      -14.78     25.95 o 
  -4  -4  14      166.97      181.44     22.14 o 
  -3  -4  14      121.01      149.60     17.42 o 
  -2  -4  14       51.11       63.07     15.51 o 
  -1  -4  14      204.96      208.43     15.61 o 
   0  -4  14       59.74       79.42     15.22 o 
   1  -4  14      279.09      311.09     20.79 o 
   2  -4  14       21.21       14.17     14.12 o 
   3  -4  14       46.41       43.39     15.89 o 
   4  -4  14       21.53        8.94     15.04 o 
   5  -4  14       78.89       59.08     16.25 o 
   6  -4  14        1.08      -22.09     22.09 o 
   7  -4  14       41.22       47.62     26.91 o 
  -5  -3  14      376.09      410.70     38.76 o 
  -4  -3  14       92.06       99.41     22.85 o 
  -3  -3  14      232.11      262.60     16.77 o 
  -2  -3  14       29.74       35.08     13.65 o 
  -1  -3  14        3.10       -4.56     12.79 o 
   0  -3  14       69.65       57.08     12.65 o 
   1  -3  14      420.47      420.34     19.27 o 
   2  -3  14       41.23       41.50     13.72 o 
   3  -3  14       25.31       17.31     14.22 o 
   4  -3  14      250.63      249.73     29.99 o 
   5  -3  14        6.20        4.09     14.04 o 
   6  -3  14        1.08      -14.76     14.76 o 
   7  -3  14       39.65       31.17     22.00 o 
   8  -3  14       50.64       32.59     23.75 o 
  -6  -2  14        8.72        7.61     26.25 o 
  -5  -2  14     1276.07     1478.91     86.80 o 
  -4  -2  14        0.01       -1.81     21.67 o 
  -3  -2  14       38.38       56.69     14.11 o 
  -2  -2  14      237.06      238.35     16.50 o 
  -1  -2  14      112.24      115.56     13.50 o 
   0  -2  14      228.85      246.00     14.90 o 
   1  -2  14       15.45       13.66     11.66 o 
   2  -2  14      292.91      319.30     28.76 o 
   3  -2  14       86.19       92.95     15.50 o 
   4  -2  14        2.27       -3.78     13.72 o 
   5  -2  14      311.95      319.85     18.97 o 
   6  -2  14       17.75       19.18     13.83 o 
   7  -2  14        2.43        8.25     14.57 o 
  -6  -1  14       44.08       51.19     24.45 o 
  -5  -1  14       56.95       36.64     23.23 o 
  -4  -1  14       18.49       23.74     21.21 o 
  -3  -1  14       40.24       31.21     16.80 o 
  -2  -1  14       85.91      102.18     13.22 o 
  -1  -1  14      152.19      167.73     13.93 o 
   0  -1  14       52.98       65.34     12.29 o 
   1  -1  14       36.05       32.97     11.70 o 
   2  -1  14       34.15       28.08     11.46 o 
   3  -1  14      135.20      142.36     14.09 o 
   4  -1  14       12.73       12.73     12.76 o 
   5  -1  14       72.85       74.26     13.15 o 
   6  -1  14       17.18       17.23     23.18 o 
   7  -1  14      112.20       77.66     20.77 o 
   8  -1  14      177.96      152.13     35.18 o 
   9  -1  14      141.76      112.28     34.30 o 
  -6   0  14       24.30       14.88     28.61 o 
  -5   0  14       25.21       42.91     32.43 o 
  -4   0  14      100.64       86.32     21.64 o 
  -3   0  14      228.90      264.36     19.00 o 
  -2   0  14       27.10       57.68     15.30 o 
  -1   0  14        1.79       -0.04     11.36 o 
   0   0  14      333.98      332.15     14.81 o 
   1   0  14      200.04      203.04     14.07 o 
   2   0  14       43.68       29.63     11.33 o 
   3   0  14       91.55       82.18     12.15 o 
   4   0  14      265.78      223.47     20.94 o 
   5   0  14      161.42      126.81     19.57 o 
   6   0  14      437.77      449.17     26.12 o 
   7   0  14      314.52      279.58     23.48 o 
   8   0  14       10.65       11.51     19.73 o 
   9   0  14       54.51       54.19     33.52 o 
  -6   1  14       16.23        6.08     23.68 o 
  -5   1  14       11.33        6.01     20.53 o 
  -4   1  14       26.19       28.25     14.90 o 
  -3   1  14       23.91       48.49     14.47 o 
  -2   1  14      372.24      425.99     21.12 o 
  -1   1  14      633.87      655.17     18.38 o 
   0   1  14       14.17       17.81     10.64 o 
   1   1  14        3.95       13.16     11.35 o 
   2   1  14      441.84      433.83     20.69 o 
   3   1  14      143.88      162.36     19.43 o 
   4   1  14       72.72       65.65     18.25 o 
   5   1  14       94.91       94.33     19.33 o 
   6   1  14       42.18       45.75     19.25 o 
   7   1  14       13.72       10.36     18.62 o 
   8   1  14        3.29       11.94     18.61 o 
   9   1  14       19.14        7.76     19.41 o 
  -6   2  14        0.03       -6.89     22.45 o 
  -5   2  14       37.52        5.70     36.17 o 
  -4   2  14       60.11       54.58     15.56 o 
  -3   2  14       22.57       32.45     14.30 o 
  -2   2  14      284.44      323.25     19.24 o 
  -1   2  14      104.70      149.52     17.11 o 
   0   2  14        9.64       17.67     14.30 o 
   1   2  14      120.20      125.44     16.10 o 
   2   2  14        0.62       15.07     14.79 o 
   3   2  14        0.10        8.60     17.55 o 
   4   2  14      290.18      351.68     50.83 o 
   5   2  14       54.14       48.70     18.61 o 
   6   2  14      617.83      616.90     40.70 o 
   7   2  14       33.60       36.65     19.56 o 
   8   2  14       15.26       14.23     18.36 o 
   9   2  14       13.12       20.71     26.11 o 
  10   2  14       19.78        5.11     24.64 o 
  -6   3  14      117.16      126.55     24.48 o 
  -5   3  14       17.73        9.37     41.59 o 
  -4   3  14      411.58      418.66     20.30 o 
  -3   3  14      831.47      927.27     25.75 o 
  -2   3  14        9.72       28.77     14.24 o 
  -1   3  14       72.80       78.62     15.17 o 
   0   3  14        0.06        3.21     13.40 o 
   1   3  14      359.42      362.20     19.32 o 
   2   3  14        0.04        3.68     14.26 o 
   3   3  14       66.63       63.37     18.16 o 
   4   3  14      666.77      720.22     27.30 o 
   5   3  14        4.58        9.59     18.23 o 
   6   3  14      100.17      103.85     20.04 o 
   7   3  14      256.29      255.16     34.60 o 
   8   3  14        0.19       15.64     18.95 o 
   9   3  14        9.56       43.17     19.58 o 
  10   3  14        7.63       31.34     24.65 o 
  -6   4  14       13.18        7.78     16.26 o 
  -5   4  14      161.78      179.56     23.18 o 
  -4   4  14      463.76      544.42     24.50 o 
  -3   4  14       91.64      115.14     19.10 o 
  -2   4  14        1.70       -2.39     13.64 o 
  -1   4  14      172.87      167.35     15.92 o 
   0   4  14      137.00      144.82     16.03 o 
   1   4  14       56.57       78.34     14.99 o 
   2   4  14      363.78      391.44     28.83 o 
   3   4  14       59.47       39.55     15.39 o 
   4   4  14      298.56      317.83     22.69 o 
   5   4  14      246.07      300.98     83.05 o 
   6   4  14       21.26       46.23     19.25 o 
   7   4  14       12.34       31.48     19.52 o 
   8   4  14       14.08        1.82     19.66 o 
   9   4  14        0.52       13.19     19.44 o 
  10   4  14       13.97       10.81     27.61 o 
  -5   5  14      186.14      212.10     22.94 o 
  -4   5  14        0.05        2.69     14.41 o 
  -3   5  14       93.33       87.81     15.36 o 
  -2   5  14        4.68       11.65     14.26 o 
  -1   5  14      128.47      123.67     17.60 o 
   0   5  14       13.45       21.36     13.69 o 
   1   5  14       94.59       92.86     15.08 o 
   2   5  14      331.22      334.74     21.55 o 
   3   5  14        8.87        3.74     14.45 o 
   4   5  14        0.11       20.75     16.71 o 
   5   5  14      120.74      128.99     18.69 o 
   6   5  14       41.35       57.50     33.31 o 
   7   5  14      100.72      120.07     20.22 o 
   8   5  14        0.01       20.89     24.12 o 
  -5   6  14        4.99       19.03     50.68 o 
  -4   6  14      157.77      149.50     16.06 o 
  -3   6  14       91.33       75.10     15.90 o 
  -2   6  14      210.77      191.49     17.45 o 
  -1   6  14        0.94        2.70     13.59 o 
   0   6  14      295.49      311.97     18.64 o 
   1   6  14        3.44       -0.74     14.30 o 
   2   6  14        9.56       10.74     14.19 o 
   3   6  14      384.47      414.82     26.54 o 
   4   6  14      336.38      317.02     14.49 o 
   5   6  14        1.50        3.94     10.56 o 
   6   6  14       36.48       42.54     12.12 o 
   7   6  14        6.21       -3.01     12.78 o 
   8   6  14       12.25       25.76     13.34 o 
   9   6  14       69.13       61.22     19.63 o 
  10   6  14       55.50       52.38     21.72 o 
  -5   7  14       66.42       40.10     51.79 o 
  -4   7  14       13.92       25.88     19.47 o 
  -3   7  14        4.97       13.24     16.14 o 
  -2   7  14        2.06        8.45     14.24 o 
  -1   7  14       20.72       21.51     14.39 o 
   0   7  14       64.87       62.84     18.87 o 
   1   7  14      370.80      408.50     18.26 o 
   2   7  14       92.07       76.86     11.22 o 
   3   7  14      282.58      259.49     13.91 o 
   4   7  14       30.73       32.81     11.16 o 
   5   7  14      253.25      232.51     15.01 o 
   6   7  14      164.60      184.52     17.58 o 
   7   7  14       27.16       24.28     14.43 o 
   8   7  14       30.55       12.79     15.61 o 
   9   7  14       29.67       36.33     21.09 o 
  -4   8  14        0.10       -3.12     21.75 o 
  -3   8  14        6.51       -7.83     14.68 o 
  -2   8  14       52.15       29.56     15.28 o 
  -1   8  14        0.34        4.43     13.57 o 
   0   8  14      147.41      149.97     17.34 o 
   1   8  14      129.57      132.77     12.87 o 
   2   8  14      138.59      135.83     12.94 o 
   3   8  14      346.17      327.21     20.63 o 
   4   8  14       94.02       91.71     12.12 o 
   5   8  14      149.75      152.71     15.18 o 
   6   8  14        4.90       -4.21     14.57 o 
   7   8  14        0.18       -1.73     14.02 o 
   8   8  14      214.94      196.07     21.56 o 
   9   8  14      108.75       90.08     22.62 o 
  -4   9  14       50.71       94.63     39.36 o 
  -3   9  14       43.92       36.28     21.76 o 
  -2   9  14      175.17      193.93     17.79 o 
  -1   9  14      114.92      107.59     16.12 o 
   0   9  14      200.14      209.97     17.95 o 
   1   9  14      101.99       96.11     12.78 o 
   2   9  14        1.76        4.93     11.11 o 
   3   9  14      356.34      354.43     16.23 o 
   4   9  14       93.67      103.91     14.05 o 
   5   9  14        1.65       -1.67     13.36 o 
   6   9  14       45.40       38.04     14.07 o 
   7   9  14        1.26       -8.34     15.28 o 
   8   9  14        0.05       10.73     15.44 o 
   9   9  14        0.05      -19.55     19.76 o 
  -4  10  14       12.91       19.51     25.73 o 
  -3  10  14        1.02        0.66     21.78 o 
  -2  10  14       10.44       25.74     21.68 o 
  -1  10  14      382.29      407.79     30.49 o 
   0  10  14        2.07       -4.23     14.72 o 
   1  10  14        0.76       11.94     12.03 o 
   2  10  14       57.80       60.66     13.22 o 
   3  10  14       64.79       45.71     12.47 o 
   4  10  14       24.16       48.43     12.82 o 
   5  10  14       23.66       21.83     13.89 o 
   6  10  14      293.25      301.46     45.25 o 
   7  10  14       22.80       33.56     15.61 o 
   8  10  14        0.68        7.96     15.51 o 
  -3  11  14      179.85      153.50     33.33 o 
  -2  11  14        1.09      -24.41     24.41 o 
  -1  11  14        1.09        3.96     26.88 o 
   0  11  14       16.50       24.04     16.35 o 
   1  11  14      193.52      201.32     15.70 o 
   2  11  14      131.71      147.89     15.10 o 
   3  11  14        0.43        8.41     12.77 o 
   4  11  14       43.51       60.18     13.23 o 
   5  11  14      107.74      117.67     16.75 o 
   6  11  14        4.24        0.74     15.47 o 
   7  11  14       26.57       23.57     16.27 o 
   8  11  14       18.94       15.35     21.78 o 
  -2  12  14        9.61      -10.73     23.27 o 
  -1  12  14      162.19      164.07     62.07 o 
   0  12  14      279.84      342.34     38.84 o 
   1  12  14        0.16        6.65     13.33 o 
   2  12  14       36.55       46.38     14.31 o 
   3  12  14        3.24        8.90     14.03 o 
   4  12  14       77.61       93.04     18.66 o 
   5  12  14       13.32       10.76     16.41 o 
   6  12  14       88.43      117.27     19.63 o 
   7  12  14       34.00       28.46     18.35 o 
  -1  13  14       35.50       -6.23     29.01 o 
   0  13  14      110.75      103.96     30.58 o 
   1  13  14        2.43      -13.35     18.57 o 
   2  13  14       25.71       28.43     15.11 o 
   3  13  14       67.48       62.48     15.88 o 
   4  13  14      101.16      106.02     20.67 o 
   5  13  14       62.32       54.01     18.03 o 
   6  13  14       13.55       26.79     17.25 o 
   1  14  14        2.60        2.85     26.69 o 
   2  14  14       41.83       41.48     19.29 o 
   3  14  14        8.18        5.31     15.04 o 
   4  14  14      182.58      202.09     23.03 o 
  -1  -7  15        0.82       18.32     29.16 o 
   0  -7  15      164.10      156.21     31.20 o 
   1  -7  15      147.83      176.89     21.13 o 
   2  -7  15       64.00       74.89     18.70 o 
   3  -7  15        4.47       23.82     25.60 o 
  -2  -6  15        8.75       -4.55     16.51 o 
  -1  -6  15       25.78       36.54     19.30 o 
   0  -6  15       23.89       41.81     19.14 o 
   1  -6  15       52.06       66.27     17.90 o 
   2  -6  15        0.33        4.46     17.50 o 
   3  -6  15       48.28       61.96     30.88 o 
   4  -6  15       75.11      120.40     26.78 o 
  -3  -5  15        6.76        9.79     18.91 o 
  -2  -5  15      166.61      163.90     19.01 o 
  -1  -5  15      322.77      367.05     21.04 o 
   0  -5  15       51.62       48.73     18.79 o 
   1  -5  15       57.55       66.06     17.77 o 
   2  -5  15        7.92       11.46     16.19 o 
   3  -5  15       97.69       88.31     16.86 o 
   4  -5  15       63.80       64.73     16.77 o 
   5  -5  15      207.03      216.90     31.49 o 
   6  -5  15        9.28       21.70     24.91 o 
  -4  -4  15      100.50       83.31     30.45 o 
  -3  -4  15      143.45      178.76     18.54 o 
  -2  -4  15        3.83       -0.25     14.90 o 
  -1  -4  15       50.70       45.44     16.80 o 
   0  -4  15        0.01       -5.26     13.25 o 
   1  -4  15      189.53      202.93     17.73 o 
   2  -4  15        0.61       22.84     15.98 o 
   3  -4  15       26.49       32.90     16.05 o 
   4  -4  15      379.91      411.99     29.40 o 
   5  -4  15        0.16        5.13     15.38 o 
  -4  -3  15      143.33      173.39     34.34 o 
  -3  -3  15      406.06      449.01     21.47 o 
  -2  -3  15       81.21       98.31     15.57 o 
  -1  -3  15        0.83        4.74     14.07 o 
   0  -3  15       50.49       42.68     13.82 o 
   1  -3  15        0.14      -10.07     13.33 o 
   2  -3  15       49.20       45.02     16.69 o 
   3  -3  15       87.05      104.46     17.74 o 
   4  -3  15       49.31       70.03     16.24 o 
   5  -3  15        0.00        1.15     15.97 o 
   6  -3  15        9.59        6.65     15.21 o 
  -5  -2  15       44.56       40.42     28.62 o 
  -4  -2  15       17.39       10.47     23.05 o 
  -3  -2  15       58.26       77.90     19.41 o 
  -2  -2  15       46.35       59.99     14.52 o 
  -1  -2  15      330.26      379.02     22.90 o 
   0  -2  15       10.98        9.75     12.84 o 
   1  -2  15        8.96       -3.91     12.29 o 
   2  -2  15      459.53      514.06     18.87 o 
   3  -2  15        6.80       -1.34     14.96 o 
   4  -2  15        8.59        9.08     13.70 o 
   5  -2  15        9.83       15.10     15.31 o 
   6  -2  15      265.31      237.90     30.30 o 
   7  -2  15       16.57       19.88     19.02 o 
  -5  -1  15      260.56      271.22     29.14 o 
  -4  -1  15       27.53       -2.60     22.29 o 
  -3  -1  15      150.21      181.24     19.35 o 
  -2  -1  15      286.59      310.16     17.08 o 
  -1  -1  15       28.66       31.81     12.70 o 
   0  -1  15       71.14       64.76     13.35 o 
   1  -1  15       31.02       49.50     13.06 o 
   2  -1  15      113.42      130.15     13.31 o 
   3  -1  15       74.74       65.93     13.93 o 
   4  -1  15       81.26       49.84     20.36 o 
   5  -1  15      143.23      116.82     22.31 o 
   6  -1  15       82.13       61.95     23.59 o 
   7  -1  15        0.15      -13.00     19.87 o 
   8  -1  15      180.91      123.64     36.93 o 
  -5   0  15        0.82       14.13     22.85 o 
  -4   0  15        0.96       -1.43     22.14 o 
  -3   0  15      120.19      117.69     20.33 o 
  -2   0  15        3.54       10.77     16.00 o 
  -1   0  15       72.41      114.67     14.01 o 
   0   0  15      232.62      240.98     16.45 o 
   1   0  15       50.15       34.86     11.73 o 
   2   0  15       18.58       14.41     16.08 o 
   3   0  15        9.58        4.66     18.33 o 
   4   0  15       51.00       36.69     19.16 o 
   5   0  15        3.26       11.71     25.01 o 
   6   0  15        1.39      -15.95     19.69 o 
   7   0  15       19.08       20.00     20.42 o 
   8   0  15       10.96        5.72     19.68 o 
  -5   1  15      172.02      165.80     34.93 o 
  -4   1  15       32.31       20.81     28.70 o 
  -3   1  15        0.73       16.52     15.65 o 
  -2   1  15       27.25       32.00     16.32 o 
  -1   1  15       59.15       48.97     16.35 o 
   0   1  15       29.99       23.40     16.36 o 
   1   1  15      123.57      122.04     17.95 o 
   2   1  15      138.73      151.07     17.94 o 
   3   1  15      329.94      299.40     20.33 o 
   4   1  15        2.67       12.37     19.07 o 
   5   1  15       16.15       21.02     19.85 o 
   6   1  15      301.83      247.21     23.82 o 
   7   1  15       72.60       79.26     20.82 o 
   8   1  15       41.86       55.17     21.24 o 
   9   1  15       82.85       88.92     21.03 o 
  -5   2  15       25.02       38.05     22.03 o 
  -4   2  15       13.43       15.74     15.38 o 
  -3   2  15        0.03       14.69     15.63 o 
  -2   2  15       22.47       27.68     15.40 o 
  -1   2  15       24.49       50.41     17.47 o 
   0   2  15        9.89       26.11     17.01 o 
   1   2  15       40.26       48.55     16.15 o 
   2   2  15       15.87       38.46     16.24 o 
   3   2  15        3.50       11.08     16.48 o 
   4   2  15      260.09      267.51     23.47 o 
   5   2  15        4.21       26.68     22.28 o 
   6   2  15      360.15      352.53     47.18 o 
   7   2  15       51.03       90.79     21.47 o 
   8   2  15       55.10       49.27     21.05 o 
   9   2  15        5.87       32.69     20.16 o 
  -5   3  15       13.33       -4.44     25.53 o 
  -4   3  15        1.62        2.63     14.49 o 
  -3   3  15        8.03        9.68     16.36 o 
  -2   3  15        0.82       14.06     14.70 o 
  -1   3  15      259.17      297.19     19.20 o 
   0   3  15       78.33      101.52     15.95 o 
   1   3  15       25.18       41.13     15.83 o 
   2   3  15      107.92      131.76     18.99 o 
   3   3  15      309.51      299.38     20.76 o 
   4   3  15        8.89       13.48     31.36 o 
   5   3  15      195.38      209.65     22.70 o 
   6   3  15       40.32       59.74     20.70 o 
   7   3  15        0.25       25.89     33.53 o 
   8   3  15      185.72      219.18     27.17 o 
   9   3  15        2.41        5.18     21.11 o 
  -5   4  15       23.12       20.19     21.80 o 
  -4   4  15        0.76       -1.73     14.76 o 
  -3   4  15        8.97       29.40     15.46 o 
  -2   4  15        0.82        5.01     14.83 o 
  -1   4  15       34.73       54.20     15.39 o 
   0   4  15        0.31        1.99     14.67 o 
   1   4  15       63.59       75.12     17.06 o 
   2   4  15      839.27      945.81     90.03 o 
   3   4  15       88.90       90.72     17.83 o 
   4   4  15      485.84      476.19     56.96 o 
   5   4  15        1.51        8.40     19.38 o 
   6   4  15        1.21       16.51     31.49 o 
   7   4  15       13.02       30.26     20.94 o 
   8   4  15      157.25      157.59     22.39 o 
   9   4  15      167.90      228.99     23.38 o 
  -5   5  15       15.31       24.13     21.20 o 
  -4   5  15        0.98        6.97     14.24 o 
  -3   5  15      156.23      181.41     18.71 o 
  -2   5  15        4.70        6.81     15.29 o 
  -1   5  15       33.86       30.17     15.87 o 
   0   5  15      235.18      281.15     19.51 o 
   1   5  15        7.35        2.26     14.92 o 
   2   5  15      124.17      129.72     17.64 o 
   3   5  15       82.17       99.40     16.86 o 
   4   5  15      305.73      327.79     30.32 o 
   5   5  15       17.45       48.38     38.32 o 
   6   5  15       68.36       94.09     22.45 o 
   7   5  15       91.93      112.70     21.72 o 
   8   5  15       24.05       46.15     20.22 o 
   9   5  15       41.84       68.27     27.96 o 
  -4   6  15        0.74      -10.31     17.23 o 
  -3   6  15       26.63       21.23     15.65 o 
  -2   6  15       14.46        7.36     15.34 o 
  -1   6  15      159.36      155.08     17.45 o 
   0   6  15      735.38      785.52     26.11 o 
   1   6  15       65.11       72.27     16.28 o 
   2   6  15      169.55      173.72     18.74 o 
   3   6  15        7.35       -6.17     15.92 o 
   4   6  15      128.07      116.77     17.55 o 
   5   6  15        5.18        8.42     18.46 o 
   6   6  15      228.84      248.40     23.51 o 
   7   6  15      282.21      340.84     26.74 o 
   8   6  15       32.79       40.76     19.50 o 
   9   6  15       34.93        2.68     32.20 o 
  -4   7  15       65.28       60.02     22.23 o 
  -3   7  15      101.24       82.32     16.57 o 
  -2   7  15      375.30      417.70     21.88 o 
  -1   7  15       25.77       30.84     16.08 o 
   0   7  15       66.57       50.35     16.50 o 
   1   7  15       19.33       12.85     15.93 o 
   2   7  15        0.69        6.71     15.28 o 
   3   7  15       18.99       21.63     15.83 o 
   4   7  15      132.14      124.58     17.91 o 
   5   7  15      120.47      151.60     18.84 o 
   6   7  15      142.54      149.53     21.01 o 
   7   7  15      114.75      120.03     21.37 o 
   8   7  15       58.08       65.24     26.11 o 
  -4   8  15        0.62        4.22     24.15 o 
  -3   8  15       13.77       19.81     22.10 o 
  -2   8  15      434.76      469.46     22.58 o 
  -1   8  15        0.32        4.15     15.15 o 
   0   8  15        1.45        9.06     15.56 o 
   1   8  15       68.60       71.82     17.13 o 
   2   8  15        8.51       18.89     16.28 o 
   3   8  15       37.29       55.91     16.68 o 
   4   8  15        6.28       -0.52     11.64 o 
   5   8  15      414.44      463.11     24.48 o 
   6   8  15       20.85       28.00     13.73 o 
   7   8  15        3.48       -1.35     15.27 o 
   8   8  15        3.34      -16.36     16.36 o 
   9   8  15        0.01      -12.54     20.55 o 
  -4   9  15      166.96      116.40     28.26 o 
  -3   9  15        5.08       -6.84     22.29 o 
  -2   9  15        0.29        4.76     15.86 o 
  -1   9  15       43.32       46.11     16.73 o 
   0   9  15      116.25      123.21     17.66 o 
   1   9  15      191.29      212.26     24.53 o 
   2   9  15      140.18      142.35     14.52 o 
   3   9  15       36.49       28.35     12.74 o 
   4   9  15      130.99      135.88     14.01 o 
   5   9  15       29.13       25.98     12.82 o 
   6   9  15       16.28       12.55     14.22 o 
   7   9  15      170.26      142.35     18.91 o 
   8   9  15        1.50       -8.51     15.47 o 
  -3  10  15        4.13       -9.34     25.73 o 
  -2  10  15        0.29        1.55     22.90 o 
  -1  10  15       39.78       34.68     16.75 o 
   0  10  15       23.30       31.37     16.26 o 
   1  10  15        7.37       -3.67     16.63 o 
   2  10  15       38.56       34.67     12.92 o 
   3  10  15      304.08      349.64     17.86 o 
   4  10  15        1.15        5.75     12.28 o 
   5  10  15      138.83      123.92     14.94 o 
   6  10  15        5.58        7.88     15.12 o 
   7  10  15        6.26       18.36     14.71 o 
   8  10  15       23.99        9.95     15.33 o 
  -2  11  15      107.89      121.08     27.10 o 
  -1  11  15      175.23      171.26     27.24 o 
   0  11  15        2.68      -13.47     16.33 o 
   1  11  15      164.37      162.79     19.16 o 
   2  11  15      120.71      140.72     15.62 o 
   3  11  15       70.41       64.43     14.22 o 
   4  11  15      147.03      160.87     15.81 o 
   5  11  15        2.11        0.95     12.69 o 
   6  11  15       64.09       77.53     17.81 o 
   7  11  15        2.87       25.58     24.82 o 
  -1  12  15        0.02      -11.18     25.85 o 
   0  12  15       53.19       69.48     30.18 o 
   1  12  15       10.20       10.59     17.99 o 
   2  12  15      126.15      142.14     15.71 o 
   3  12  15       30.03       30.32     14.51 o 
   4  12  15       49.33       37.39     14.85 o 
   5  12  15      119.74      112.41     16.32 o 
   6  12  15        0.32       -2.66     16.31 o 
   1  13  15        0.17       -3.40     27.43 o 
   2  13  15      112.81      121.11     16.91 o 
   3  13  15       10.62        8.72     14.43 o 
   4  13  15       85.36       88.26     16.53 o 
   5  13  15        7.47        9.11     14.63 o 
   1  -6  16       88.65      110.88     29.01 o 
  -1  -5  16        3.64       13.93     17.63 o 
   0  -5  16        7.76       12.56     17.65 o 
   1  -5  16       62.06       80.25     18.88 o 
   2  -5  16       87.80      100.70     19.16 o 
   3  -5  16        3.54        9.18     16.39 o 
   4  -5  16        0.84       -8.92     16.48 o 
  -2  -4  16        4.41       -3.66     16.08 o 
  -1  -4  16       19.10       34.60     16.18 o 
   0  -4  16        0.83        6.78     18.82 o 
   1  -4  16       14.16       11.92     14.77 o 
   2  -4  16       14.67      -15.13     15.13 o 
   3  -4  16       13.59       14.75     15.65 o 
   4  -4  16        0.85       -8.01     16.67 o 
   5  -4  16        2.81       -5.77     21.13 o 
  -3  -3  16       19.54       26.44     27.34 o 
  -2  -3  16       49.40       58.49     17.17 o 
  -1  -3  16      120.97      160.25     16.10 o 
   0  -3  16      120.99      107.39     16.56 o 
   1  -3  16       18.28       47.75     14.16 o 
   2  -3  16      136.12      110.91     15.68 o 
   3  -3  16        5.57        7.28     19.38 o 
   4  -3  16       18.58       25.72     16.24 o 
   5  -3  16       50.32       35.64     25.26 o 
   6  -3  16       14.87       -6.40     21.75 o 
  -4  -2  16       74.47      102.41     30.55 o 
  -3  -2  16      331.88      383.79     29.99 o 
  -2  -2  16       60.78       66.21     15.82 o 
  -1  -2  16        1.52        6.63     14.58 o 
   0  -2  16       62.85       71.78     14.61 o 
   1  -2  16      194.11      205.64     16.03 o 
   2  -2  16       56.29       54.07     14.12 o 
   3  -2  16       89.97       58.67     14.59 o 
   4  -2  16        0.83       56.37     25.95 o 
   5  -2  16       16.70      -12.51     19.55 o 
   6  -2  16       25.98       14.25     23.34 o 
   7  -2  16       66.93       46.32     37.46 o 
  -4  -1  16       20.71       17.68     25.69 o 
  -3  -1  16      101.24      102.32     19.35 o 
  -2  -1  16        8.69       13.86     18.20 o 
  -1  -1  16        0.04        0.78     13.14 o 
   0  -1  16      332.36      341.66     18.13 o 
   1  -1  16       31.09       10.85     13.24 o 
   2  -1  16        0.07       -2.08     17.53 o 
   3  -1  16       76.71       51.29     19.12 o 
   4  -1  16       18.41        4.14     19.79 o 
   5  -1  16        9.45        4.01     20.57 o 
   6  -1  16        1.97        1.45     24.64 o 
   7  -1  16      170.55      163.09     23.18 o 
  -4   0  16      262.92      276.45     28.66 o 
  -3   0  16      199.99      268.07     19.89 o 
  -2   0  16      196.95      245.86     20.55 o 
  -1   0  16        1.43       12.00     17.32 o 
   0   0  16        9.30        1.89     17.33 o 
   1   0  16        0.01        7.96     17.54 o 
   2   0  16        0.60       -4.55     17.11 o 
   3   0  16      123.64      119.74     19.45 o 
   4   0  16       21.78       25.46     20.38 o 
   5   0  16       13.68       26.29     20.49 o 
   6   0  16       25.01       33.47     20.23 o 
   7   0  16       90.94      113.09     21.77 o 
   8   0  16       11.57       21.38     19.92 o 
  -4   1  16       10.44       -8.37     41.35 o 
  -3   1  16      134.72      131.70     19.70 o 
  -2   1  16      111.73      118.65     18.04 o 
  -1   1  16       29.30       31.66     17.99 o 
   0   1  16      106.89      131.35     18.99 o 
   1   1  16      131.83      141.24     18.91 o 
   2   1  16       78.34       84.04     23.14 o 
   3   1  16       29.00       35.83     19.58 o 
   4   1  16       19.42       25.02     20.23 o 
   5   1  16      484.59      537.51     59.99 o 
   6   1  16       39.54       59.95     22.29 o 
   7   1  16       17.46       25.19     20.71 o 
   8   1  16       28.58       31.21     20.00 o 
  -4   2  16      203.07      218.26     26.64 o 
  -3   2  16        9.61       -2.72     17.08 o 
  -2   2  16        0.14       28.36     16.78 o 
  -1   2  16       10.20        5.07     22.02 o 
   0   2  16      126.01      135.86     19.11 o 
   1   2  16      156.94      200.40     25.50 o 
   2   2  16       10.40       25.91     21.45 o 
   3   2  16      107.04      138.02     19.58 o 
   4   2  16       36.41       62.77     28.46 o 
   5   2  16       26.65       24.51     21.98 o 
   6   2  16       54.88       63.76     25.62 o 
   7   2  16        0.53        3.69     21.36 o 
   8   2  16      256.56      265.76     26.66 o 
  -4   3  16        1.54        5.11     33.27 o 
  -3   3  16       38.19       36.39     16.14 o 
  -2   3  16       62.58       61.80     16.87 o 
  -1   3  16      346.30      390.17     22.45 o 
   0   3  16       41.88       89.11     17.54 o 
   1   3  16       63.79       94.34     18.27 o 
   2   3  16       15.89       13.69     17.08 o 
   3   3  16        0.55       10.32     17.84 o 
   4   3  16      352.96      347.15     47.48 o 
   5   3  16       44.76       62.79     28.23 o 
   6   3  16       80.89       91.31     23.03 o 
   7   3  16       79.98      109.51     42.29 o 
   8   3  16       21.01       21.61     23.22 o 
  -4   4  16        0.20        3.93     24.55 o 
  -3   4  16        8.24       10.71     16.76 o 
  -2   4  16      245.24      281.91     36.78 o 
  -1   4  16      143.76      169.32     18.99 o 
   0   4  16        4.52        0.91     16.63 o 
   1   4  16      102.73      117.50     25.32 o 
   2   4  16      155.64      166.42     21.36 o 
   3   4  16       18.03       19.12     21.26 o 
   4   4  16       30.04       17.79     18.85 o 
   5   4  16      148.96      140.38     23.07 o 
   6   4  16      296.37      318.99     34.94 o 
   7   4  16       14.49       21.46     20.93 o 
   8   4  16       16.27       17.40     26.62 o 
  -4   5  16       19.67       23.43     16.03 o 
  -3   5  16      507.37      534.75     24.35 o 
  -2   5  16        0.02       -3.94     16.25 o 
  -1   5  16       55.10       70.67     18.23 o 
   0   5  16      165.45      172.74     19.05 o 
   1   5  16        0.45       -1.68     16.39 o 
   2   5  16       48.57       54.18     17.56 o 
   3   5  16       22.72       39.26     20.70 o 
   4   5  16       24.19       43.61     17.83 o 
   5   5  16        0.84       25.35     19.51 o 
   6   5  16       91.36      144.58     24.72 o 
   7   5  16       77.49       89.51     22.29 o 
   8   5  16       26.62       15.30     26.89 o 
  -4   6  16       16.04       25.21     17.11 o 
  -3   6  16       61.46       79.49     16.98 o 
  -2   6  16      220.18      234.72     20.29 o 
  -1   6  16      193.80      189.52     21.31 o 
   0   6  16        6.84       15.86     17.16 o 
   1   6  16      128.04      129.36     18.62 o 
   2   6  16      126.37      133.13     18.79 o 
   3   6  16       86.19       95.06     17.75 o 
   4   6  16      261.97      285.19     21.95 o 
   5   6  16       25.17       35.68     18.09 o 
   6   6  16        3.95       15.92     19.63 o 
   7   6  16      264.91      295.50     25.16 o 
   8   6  16      146.05      160.34     22.79 o 
  -4   7  16        0.56       11.49     23.35 o 
  -3   7  16        0.07        6.75     16.40 o 
  -2   7  16      126.55      152.26     23.53 o 
  -1   7  16      196.73      212.47     19.77 o 
   0   7  16      179.67      174.96     27.56 o 
   1   7  16        3.48       10.31     16.88 o 
   2   7  16      119.97      107.98     18.56 o 
   3   7  16        1.24        1.68     16.63 o 
   4   7  16        0.85        7.18     17.78 o 
   5   7  16      101.17      131.60     20.14 o 
   6   7  16       68.51       69.12     21.45 o 
   7   7  16       18.52       48.87     20.47 o 
   8   7  16        1.49       16.78     21.10 o 
  -3   8  16        0.15      -24.19     24.77 o 
  -2   8  16        6.57       10.61     16.03 o 
  -1   8  16        2.53        2.58     16.56 o 
   0   8  16       50.98       66.15     24.57 o 
   1   8  16        7.49      -22.54     22.57 o 
   2   8  16       29.93       49.33     18.00 o 
   3   8  16       54.38       44.33     18.07 o 
   4   8  16        0.05      -17.66     17.66 o 
   5   8  16      132.65      161.80     20.74 o 
   6   8  16      216.59      245.04     22.22 o 
   7   8  16        4.93        7.13     21.98 o 
   8   8  16       77.60       78.61     21.76 o 
  -3   9  16      111.81       74.17     28.81 o 
  -2   9  16       56.22       53.29     17.81 o 
  -1   9  16        4.28        8.51     16.87 o 
   0   9  16        2.30        8.45     16.85 o 
   1   9  16        5.32      -17.10     17.10 o 
   2   9  16        3.41        0.08     17.76 o 
   3   9  16      659.25      696.46     37.96 o 
   4   9  16      195.25      212.89     21.31 o 
   5   9  16        0.17      -13.05     19.14 o 
   6   9  16      100.08       93.58     20.30 o 
   7   9  16       37.82        7.88     19.39 o 
  -2  10  16       19.22       30.67     27.76 o 
  -1  10  16        1.94       20.41     16.86 o 
   0  10  16       14.08       26.22     17.63 o 
   1  10  16      244.35      283.39     24.61 o 
   2  10  16        2.76        5.61     17.75 o 
   3  10  16        1.64       11.32     17.74 o 
   4  10  16       50.17       65.75     18.80 o 
   5  10  16       90.28       98.69     14.62 o 
   6  10  16       14.39       17.06     13.36 o 
   7  10  16        0.24       -6.84     14.20 o 
  -1  11  16       19.55       20.90     29.16 o 
   0  11  16       59.30       75.27     18.43 o 
   1  11  16      119.93      144.08     19.78 o 
   2  11  16      184.41      226.67     16.93 o 
   3  11  16       13.96       19.16     13.90 o 
   4  11  16        1.97       -1.08     13.53 o 
   5  11  16       81.04       88.38     14.74 o 
   6  11  16        8.37       23.73     14.52 o 
   1  12  16       58.15       77.47     23.03 o 
   2  12  16        4.81       -2.60     14.24 o 
   3  12  16        1.61        3.24     14.33 o 
   4  12  16       17.49        7.45     14.57 o 
   5  12  16      104.90      111.82     23.28 o 
   0  -4  17        0.17        2.16     20.36 o 
   1  -4  17        0.92       11.29     16.25 o 
   2  -4  17        4.56        0.88     16.88 o 
   3  -4  17       11.51       20.68     18.57 o 
  -1  -3  17      228.75      251.44     20.22 o 
   0  -3  17       31.82       27.75     15.41 o 
   1  -3  17       13.90        0.27     15.57 o 
   2  -3  17       24.72       27.16     18.27 o 
   3  -3  17        0.22       -3.83     20.24 o 
   4  -3  17       46.17       10.89     20.71 o 
  -2  -2  17        0.01        1.29     21.00 o 
  -1  -2  17       22.61       16.60     15.19 o 
   0  -2  17       14.26       18.10     15.15 o 
   1  -2  17      159.94      154.15     21.08 o 
   2  -2  17       14.04       10.80     18.99 o 
   3  -2  17        3.18        2.05     19.44 o 
   4  -2  17      225.17      236.43     24.12 o 
   5  -2  17       27.23        5.41     30.07 o 
  -3  -1  17      128.91      149.09     32.92 o 
  -2  -1  17        0.98       31.42     19.84 o 
  -1  -1  17       46.73       80.64     19.73 o 
   0  -1  17        1.21       24.73     19.16 o 
   1  -1  17        2.34        6.14     18.79 o 
   2  -1  17       19.99       30.31     19.70 o 
   3  -1  17       42.69       48.41     19.85 o 
   4  -1  17      137.52      117.27     21.67 o 
   5  -1  17        4.41       35.62     21.29 o 
   6  -1  17        8.77       17.73     26.99 o 
  -3   0  17       87.75       83.38     21.02 o 
  -2   0  17      209.90      249.58     38.06 o 
  -1   0  17        3.50        6.91     18.95 o 
   0   0  17      238.71      268.95     24.28 o 
   1   0  17       15.62       16.28     18.96 o 
   2   0  17      312.19      350.10     24.13 o 
   3   0  17      154.53      133.64     24.39 o 
   4   0  17        0.14      -12.41     19.57 o 
   5   0  17      159.06      162.80     24.38 o 
   6   0  17       36.71       42.93     22.10 o 
   7   0  17       47.50       71.48     23.48 o 
  -3   1  17      185.17      211.97     22.88 o 
  -2   1  17       63.02       72.94     18.72 o 
  -1   1  17        2.14       -2.65     18.60 o 
   0   1  17       20.70       44.18     19.79 o 
   1   1  17       76.14       92.67     20.14 o 
   2   1  17        4.45       17.70     18.81 o 
   3   1  17       94.49      125.40     20.84 o 
   4   1  17      101.13      150.85     20.81 o 
   5   1  17       28.14       44.83     22.31 o 
   6   1  17       14.35       24.99     21.05 o 
   7   1  17       50.07       98.41     29.58 o 
  -3   2  17       36.88       41.88     19.25 o 
  -2   2  17       33.96       34.93     18.59 o 
  -1   2  17       28.67       46.68     17.90 o 
   0   2  17      243.52      256.34     22.37 o 
   1   2  17       28.89       44.83     18.93 o 
   2   2  17        0.02        5.44     19.21 o 
   3   2  17      339.86      347.53     25.02 o 
   4   2  17       35.22       71.74     24.07 o 
   5   2  17       85.10      104.80     23.36 o 
   6   2  17        1.77       15.79     22.30 o 
   7   2  17       38.07       36.58     22.96 o 
  -3   3  17        1.97        6.92     18.31 o 
  -2   3  17       62.57       51.78     18.46 o 
  -1   3  17      228.63      242.31     21.48 o 
   0   3  17       38.93       48.94     19.14 o 
   1   3  17      605.03      624.17     42.77 o 
   2   3  17       62.81       64.00     20.41 o 
   3   3  17        0.01        8.35     19.38 o 
   4   3  17        0.17       11.98     19.79 o 
   5   3  17       18.58       56.85     33.02 o 
   6   3  17       45.05       56.94     23.39 o 
   7   3  17       36.70       41.26     22.43 o 
  -3   4  17       13.14        6.48     21.95 o 
  -2   4  17        2.35        9.51     17.45 o 
  -1   4  17       16.56       32.11     18.22 o 
   0   4  17        0.55        3.43     17.75 o 
   1   4  17       49.75      102.45     18.94 o 
   2   4  17       40.21       43.66     19.52 o 
   3   4  17       24.40       65.20     21.41 o 
   4   4  17       25.65       42.43     19.72 o 
   5   4  17        0.81       -3.90     22.70 o 
   6   4  17        5.33       -4.71     22.25 o 
   7   4  17       31.54       50.20     39.76 o 
  -3   5  17       42.87       43.22     18.63 o 
  -2   5  17      115.06      115.67     19.28 o 
  -1   5  17      208.42      219.20     21.19 o 
   0   5  17      207.09      219.92     20.83 o 
   1   5  17        7.30       19.19     17.53 o 
   2   5  17        0.01        2.22     17.97 o 
   3   5  17       37.57       34.98     18.70 o 
   4   5  17      197.21      211.26     22.91 o 
   5   5  17       13.42       12.92     19.07 o 
   6   5  17      181.27      180.44     25.04 o 
   7   5  17        2.48        6.41     20.21 o 
  -3   6  17       44.09       47.43     18.57 o 
  -2   6  17        8.54        5.43     16.87 o 
  -1   6  17        5.56        9.83     17.66 o 
   0   6  17        9.29       11.26     17.23 o 
   1   6  17       16.06       -1.63     17.91 o 
   2   6  17      118.50      104.69     19.14 o 
   3   6  17       37.36       29.80     18.64 o 
   4   6  17        5.09        8.24     18.73 o 
   5   6  17       25.90       30.83     18.76 o 
   6   6  17       64.64      100.46     22.83 o 
   7   6  17        0.09       -1.13     21.52 o 
  -2   7  17       32.31       41.14     31.92 o 
  -1   7  17       58.62       67.38     18.51 o 
   0   7  17       16.59       26.19     18.32 o 
   1   7  17       34.24       16.11     17.53 o 
   2   7  17      128.96      147.34     20.69 o 
   3   7  17        0.02      -15.76     18.29 o 
   4   7  17        1.09        7.70     19.76 o 
   5   7  17      245.61      244.02     22.57 o 
   6   7  17      122.66      111.52     21.41 o 
   7   7  17       13.75        5.47     21.89 o 
  -2   8  17       14.08       22.23     17.81 o 
  -1   8  17       27.47       32.56     17.60 o 
   0   8  17       98.35      103.37     19.18 o 
   1   8  17        7.78       12.03     18.57 o 
   2   8  17        0.71        7.65     18.47 o 
   3   8  17       87.99      102.66     20.29 o 
   4   8  17        1.87       -5.34     19.57 o 
   5   8  17       58.02       31.55     19.74 o 
   6   8  17        5.29        9.28     19.60 o 
   7   8  17       44.12       27.75     20.33 o 
  -1   9  17        1.71        2.28     18.51 o 
   0   9  17       43.45       43.79     18.49 o 
   1   9  17       14.08        8.98     18.80 o 
   2   9  17       69.98       66.37     19.21 o 
   3   9  17        2.16        7.72     19.37 o 
   4   9  17       41.16       40.91     19.38 o 
   5   9  17        8.14      -11.06     19.71 o 
   6   9  17        5.86       23.24     25.51 o 
   0  10  17       27.44       49.89     20.25 o 
   1  10  17       77.48       90.94     20.12 o 
   2  10  17       26.13       18.05     19.03 o 
   3  10  17        2.23        0.87     19.29 o 
   4  10  17        1.88        2.12     19.49 o 
   5  10  17        7.46        4.33     20.07 o 
   1  11  17        7.26        3.69     18.98 o 
   2  11  17        2.05        0.03     20.32 o 
   3  11  17        1.11        8.62     19.76 o 
   4  11  17        2.80        1.27     19.53 o 
   1  -2  18       24.51       34.02     31.01 o 
   2  -2  18        7.39        1.91     20.70 o 
   3  -2  18       28.63       18.72     23.22 o 
  -1  -1  18       22.88       63.71     34.75 o 
   0  -1  18       87.03      104.94     21.56 o 
   1  -1  18       43.95       26.97     21.87 o 
   2  -1  18      281.79      293.79     32.59 o 
   3  -1  18       11.79       22.01     20.12 o 
   4  -1  18       39.33       17.64     22.19 o 
  -1   0  18      306.78      333.26     27.53 o 
   0   0  18      116.45      182.51     30.03 o 
   1   0  18       74.36       89.61     21.93 o 
   2   0  18      114.20      116.59     22.37 o 
   3   0  18       12.91       22.39     20.58 o 
   4   0  18      182.25      176.43     26.36 o 
   5   0  18        0.49        0.33     20.85 o 
  -2   1  18        0.13       15.59     28.29 o 
  -1   1  18      268.85      325.14     36.12 o 
   0   1  18       89.43      101.68     28.25 o 
   1   1  18       47.58       80.16     21.36 o 
   2   1  18       56.14       71.97     25.09 o 
   3   1  18        7.62       34.10     21.65 o 
   4   1  18       17.63       37.96     21.58 o 
   5   1  18       93.24      140.64     24.86 o 
   6   1  18        9.44       52.69     37.79 o 
  -2   2  18        6.41        9.20     28.88 o 
  -1   2  18      121.16      166.31     24.59 o 
   0   2  18       76.06      112.36     20.67 o 
   1   2  18        1.75       17.37     20.61 o 
   2   2  18        0.00       17.40     20.44 o 
   3   2  18        0.24       23.40     22.48 o 
   4   2  18        0.10       31.19     21.44 o 
   5   2  18       13.09       32.96     22.16 o 
   6   2  18       22.18       49.37     26.07 o 
  -2   3  18       61.61       35.96     19.69 o 
  -1   3  18       14.87       27.34     21.25 o 
   0   3  18       21.99       30.03     21.65 o 
   1   3  18        2.29       13.25     18.90 o 
   2   3  18      166.22      192.23     22.30 o 
   3   3  18      196.82      196.12     23.21 o 
   4   3  18        0.25       -5.57     19.93 o 
   5   3  18       46.26       64.02     23.41 o 
   6   3  18       34.00       60.57     26.21 o 
  -2   4  18       75.05       94.51     22.12 o 
  -1   4  18       17.26        0.85     20.14 o 
   0   4  18       28.14       43.87     19.63 o 
   1   4  18       97.04      109.98     23.69 o 
   2   4  18        0.01       33.27     18.54 o 
   3   4  18        4.82       53.74     19.96 o 
   4   4  18       32.22       62.76     32.58 o 
   5   4  18        0.01       25.70     32.10 o 
   6   4  18       35.72       62.31     33.47 o 
  -2   5  18       18.31       17.89     20.42 o 
  -1   5  18        9.30       -7.81     20.44 o 
   0   5  18       20.12       20.57     19.68 o
[truncated: 2,802 more chars]
